# Supplementary material for: Compared with Cotrimoxazole Nitroxoline Seems to Be a Better Option for the Treatment and Prophylaxis of Urinary Tract Infections Caused by Multidrug-Resistant Uropathogens: An In Vitro Study
Source: Antibiotics (Basel). 2021 May 28;10(6):645. doi: 10.3390/antibiotics10060645 (PMC8230139; doi:10.3390/antibiotics10060645)
Supplement: Supplementary file 1 [file antibiotics-10-00645-s001.zip › Supplementary Tables 1-2_final.xlsx]

## Sheet: S1. Co-localization_AMR_genes
SEQUENCE	START	END	STRAND	GENE	GAPS	%COVERAGE	%IDENTITY	DATABASE	ACCESSION	RESISTANCE	PRODUCT
AB261016.2	61535	62395	-	blaTEM-1	0/0	100	100	ncbi	NG_050145.1	BETA-LACTAM	class A broad-spectrum beta-lactamase TEM-1
AB261016.2	65306	66227	+	mph(A)	44197	100	99.67	ncbi	NG_047986.1	MACROLIDE	Mph(A) family macrolide 2'-phosphotransferase
AB261016.2	71522	72361	-	sul1	0/0	100	100	ncbi	NG_048082.1	SULFONAMIDE	sulfonamide-resistant dihydropteroate synthase Sul1
AB261016.2	72908	73696	-	aadA5	0/0	100	100	ncbi	NG_047357.1	STREPTOMYCIN	ANT(3'')-Ia family aminoglycoside nucleotidyltransferase AadA5
AB261016.2	73827	74300	-	dfrA17	0/0	100	99.79	ncbi	NG_047710.1	TRIMETHOPRIM	trimethoprim-resistant dihydrofolate reductase DfrA17
AB261016.2	82098	82631	+	ant(2'')-Ia	0/0	100	100	ncbi	NG_047387.1	GENTAMICIN;KANAMYCIN;TOBRAMYCIN	aminoglycoside nucleotidyltransferase ANT(2'')-Ia
AB261016.2	82689	83480	+	aadA1	0/0	pEC394-33026601-1	99.87	ncbi	NG_052266.1	STREPTOMYCIN	ANT(3'')-Ia family aminoglycoside nucleotidyltransferase AadA1
AB261016.2	91164	91823	-	npmA	0/0	100	100	ncbi	NG_048018.1	AMINOGLYCOSIDE	16S rRNA (adenine(1408)-N(1))-methyltransferase NpmA
AM886293.1	95097	96302	-	tet(B)	0/0	100	100	ncbi	NG_048163.1	TETRACYCLINE	tetracycline efflux MFS transporter Tet(B)
AM886293.1	99294	99953	+	catA1	0/0	100	99.85	ncbi	NG_047582.1	CHLORAMPHENICOL	type A-1 chloramphenicol O-acetyltransferase
AM886293.1	106799	107638	-	sul1	0/0	100	100	ncbi	NG_048082.1	SULFONAMIDE	sulfonamide-resistant dihydropteroate synthase Sul1
AM886293.1	108185	108973	-	aadA5	0/0	100	100	ncbi	NG_047357.1	STREPTOMYCIN	ANT(3'')-Ia family aminoglycoside nucleotidyltransferase AadA5
AM886293.1	109104	109577	-	dfrA17	0/0	100	99.79	ncbi	NG_047710.1	TRIMETHOPRIM	trimethoprim-resistant dihydrofolate reductase DfrA17
AM886293.1	115450	116310	+	blaTEM-1	0/0	100	100	ncbi	NG_050145.1	BETA-LACTAM	class A broad-spectrum beta-lactamase TEM-1
AM886293.1	116480	117235	+	rmtB1	0/0	100	100	ncbi	NG_048058.1	AMINOGLYCOSIDE	16S rRNA (guanine(1405)-N(7))-methyltransferase RmtB1
AM886293.1	120689	122224	-	qepA1	0/0	100	100	ncbi	NG_050459.1	QUINOLONE	fluoroquinolone efflux MFS transporter QepA1
AP018456.1	42806	43279	+	dfrA17	0/0	100	99.79	ncbi	NG_047710.1	TRIMETHOPRIM	trimethoprim-resistant dihydrofolate reductase DfrA17
AP018456.1	50224	51423	-	tet(A)	0/0	100	100	ncbi	NG_048154.1	TETRACYCLINE	tetracycline efflux MFS transporter Tet(A)
AP018456.1	52477	53313	-	aph(6)-Id	0/0	100	100	ncbi	NG_047466.1	STREPTOMYCIN	aminoglycoside O-phosphotransferase APH(6)-Id
AP018456.1	53313	54140	-	aph(3'')-Ib	0/0	100	100	ncbi	NG_056002.2	STREPTOMYCIN	aminoglycoside O-phosphotransferase APH(3'')-Ib
AP018456.1	54177	54992	-	sul2	0/0	100	100	ncbi	NG_051852.1	SULFONAMIDE	sulfonamide-resistant dihydropteroate synthase Sul2
AP018456.1	56363	57284	+	mph(A)	44197	100	99.67	ncbi	NG_047986.1	MACROLIDE	Mph(A) family macrolide 2'-phosphotransferase
AP018456.1	62579	63418	-	sul1	0/0	100	100	ncbi	NG_048082.1	SULFONAMIDE	sulfonamide-resistant dihydropteroate synthase Sul1
AP018456.1	63965	64753	-	aadA5	0/0	100	100	ncbi	NG_047357.1	STREPTOMYCIN	ANT(3'')-Ia family aminoglycoside nucleotidyltransferase AadA5
AP018456.1	68818	69678	+	aac(3)-IId	0/0	100	100	ncbi	NG_047251.1	GENTAMICIN	aminoglycoside N-acetyltransferase AAC(3)-IId
AP018456.1	70850	71710	+	blaTEM-1	0/0	100	100	ncbi	NG_050145.1	BETA-LACTAM	class A broad-spectrum beta-lactamase TEM-1
AP018799.1	8379	9239	+	blaTEM-1	0/0	100	100	ncbi	NG_050145.1	BETA-LACTAM	class A broad-spectrum beta-lactamase TEM-1
AP018799.1	12396	14039	-	mcr-5.1	0/0	100	100	ncbi	NG_055658.1	COLISTIN	phosphoethanolamine--lipid A transferase MCR-5.1
AP018799.1	19186	20025	-	sul1	0/0	100	100	ncbi	NG_048082.1	SULFONAMIDE	sulfonamide-resistant dihydropteroate synthase Sul1
AP018799.1	20572	21360	-	aadA5	0/0	100	100	ncbi	NG_047357.1	STREPTOMYCIN	ANT(3'')-Ia family aminoglycoside nucleotidyltransferase AadA5
AP018799.1	21491	21964	-	dfrA17	0/0	100	99.79	ncbi	NG_047710.1	TRIMETHOPRIM	trimethoprim-resistant dihydrofolate reductase DfrA17
AP018799.1	25765	26686	-	mph(A)	2021-01-01	100	99.67	ncbi	NG_047986.1	MACROLIDE	Mph(A) family macrolide 2'-phosphotransferase
AP018799.1	30206	31066	-	aac(3)-IId	0/0	100	100	ncbi	NG_047251.1	GENTAMICIN	aminoglycoside N-acetyltransferase AAC(3)-IId
AP019191.1	1863	2678	+	sul2	0/0	100	99.88	ncbi	NG_048118.1	SULFONAMIDE	sulfonamide-resistant dihydropteroate synthase Sul2
AP019191.1	2715	3542	+	aph(3'')-Ib	0/0	100	100	ncbi	NG_056002.2	STREPTOMYCIN	aminoglycoside O-phosphotransferase APH(3'')-Ib
AP019191.1	3542	4378	+	aph(6)-Id	0/0	100	100	ncbi	NG_047464.1	STREPTOMYCIN	aminoglycoside O-phosphotransferase APH(6)-Id
AP019191.1	8343	9273	-	mph(A)	2021-02-10	100	98.71	ncbi	NG_047986.1	MACROLIDE	Mph(A) family macrolide 2'-phosphotransferase
AP019191.1	12793	13653	-	aac(3)-IId	0/0	100	100	ncbi	NG_047251.1	GENTAMICIN	aminoglycoside N-acetyltransferase AAC(3)-IId
AP019191.1	16910	17770	+	blaTEM-1	0/0	100	100	ncbi	NG_050145.1	BETA-LACTAM	class A broad-spectrum beta-lactamase TEM-1
AP019191.1	20634	21107	+	dfrA17	0/0	100	99.79	ncbi	NG_047710.1	TRIMETHOPRIM	trimethoprim-resistant dihydrofolate reductase DfrA17
AP019191.1	21238	22026	+	aadA5	0/0	100	100	ncbi	NG_047357.1	STREPTOMYCIN	ANT(3'')-Ia family aminoglycoside nucleotidyltransferase AadA5
AP019191.1	22573	23412	+	sul1	0/0	100	100	ncbi	NG_048082.1	SULFONAMIDE	sulfonamide-resistant dihydropteroate synthase Sul1
AP019191.1	27356	27721	-	ble-MBL	0/0	100	100	ncbi	NG_047559.1	BLEOMYCIN	bleomycin binding protein Ble-MBL
AP019191.1	27725	28537	-	blaNDM-5	0/0	100	100	ncbi	NG_049337.1	CARBAPENEM	subclass B1 metallo-beta-lactamase NDM-5
AP019191.1	30866	31363	+	dfrA12	0/0	100	100	ncbi	NG_047689.1	TRIMETHOPRIM	trimethoprim-resistant dihydrofolate reductase DfrA12
AP019191.1	31771	32562	+	aadA2	0/0	100	100	ncbi	NG_047343.1	STREPTOMYCIN	ANT(3'')-Ia family aminoglycoside nucleotidyltransferase AadA2
AP019191.1	33067	33906	+	sul1	0/0	100	100	ncbi	NG_048082.1	SULFONAMIDE	sulfonamide-resistant dihydropteroate synthase Sul1
AP019191.1	36356	37561	-	tet(B)	0/0	100	100	ncbi	NG_048163.1	TETRACYCLINE	tetracycline efflux MFS transporter Tet(B)
AP019191.1	95666	96220	+	aac(6')-Ib-D181Y	0/0	100	99.82	ncbi	NG_067946.1	AMIKACIN;KANAMYCIN;TOBRAMYCIN	AAC(6')-Ib family aminoglycoside 6'-N-acetyltransferase
AP019191.1	96351	97181	+	blaOXA-1	0/0	100	100	ncbi	NG_049392.1	CEPHALOSPORIN	oxacillin-hydrolyzing class D beta-lactamase OXA-1
AP019191.1	101218	102093	-	blaCTX-M-15	0/0	100	100	ncbi	NG_048935.1	CEPHALOSPORIN	class A extended-spectrum beta-lactamase CTX-M-15
AP019191.1	103764	104624	+	blaTEM-1	0/0	100	100	ncbi	NG_050145.1	BETA-LACTAM	class A broad-spectrum beta-lactamase TEM-1
AP021964.1	54810	55547	+	erm(B)	0/0	100	99.86	ncbi	NG_047804.1	MACROLIDE	23S rRNA (adenine(2058)-N(6))-methyltransferase Erm(B)
AP021964.1	60208	61083	+	blaCTX-M-27	0/0	100	100	ncbi	NG_048976.1	CEPHALOSPORIN	class A extended-spectrum beta-lactamase CTX-M-27
AP021964.1	65464	66663	-	tet(A)	0/0	100	100	ncbi	NG_048154.1	TETRACYCLINE	tetracycline efflux MFS transporter Tet(A)
AP021964.1	67717	68553	-	aph(6)-Id	0/0	100	100	ncbi	NG_047466.1	STREPTOMYCIN	aminoglycoside O-phosphotransferase APH(6)-Id
AP021964.1	68553	69380	-	aph(3'')-Ib	0/0	100	100	ncbi	NG_056002.2	STREPTOMYCIN	aminoglycoside O-phosphotransferase APH(3'')-Ib
AP021964.1	69417	70232	-	sul2	0/0	100	100	ncbi	NG_051852.1	SULFONAMIDE	sulfonamide-resistant dihydropteroate synthase Sul2
AP021964.1	71603	72524	+	mph(A)	2021-01-01	100	99.67	ncbi	NG_047986.1	MACROLIDE	Mph(A) family macrolide 2'-phosphotransferase
AP021964.1	77819	78658	-	sul1	0/0	100	100	ncbi	NG_048082.1	SULFONAMIDE	sulfonamide-resistant dihydropteroate synthase Sul1
AP021964.1	79205	79993	-	aadA5	0/0	100	100	ncbi	NG_047357.1	STREPTOMYCIN	ANT(3'')-Ia family aminoglycoside nucleotidyltransferase AadA5
AP021964.1	80124	80597	-	dfrA17	0/0	100	99.79	ncbi	NG_047710.1	TRIMETHOPRIM	trimethoprim-resistant dihydrofolate reductase DfrA17
AP022003.1	1043090	1043965	-	blaCTX-M-24	0/0	100	100	ncbi	NG_048973.1	CEPHALOSPORIN	class A extended-spectrum beta-lactamase CTX-M-24
AP022003.1	1179154	1180014	-	blaTEM-1	0/0	100	100	ncbi	NG_050145.1	BETA-LACTAM	class A broad-spectrum beta-lactamase TEM-1
AP022003.1	1183359	1184219	+	aac(3)-IId	0/0	100	100	ncbi	NG_047251.1	GENTAMICIN	aminoglycoside N-acetyltransferase AAC(3)-IId
AP022003.1	1187739	1188660	+	mph(A)	2021-01-01	100	99.67	ncbi	NG_047986.1	MACROLIDE	Mph(A) family macrolide 2'-phosphotransferase
AP022003.1	1195282	1196121	-	sul1	0/0	100	100	ncbi	NG_048082.1	SULFONAMIDE	sulfonamide-resistant dihydropteroate synthase Sul1
AP022003.1	1196668	1197456	-	aadA5	0/0	100	100	ncbi	NG_047357.1	STREPTOMYCIN	ANT(3'')-Ia family aminoglycoside nucleotidyltransferase AadA5
AP022003.1	1197587	1198060	-	dfrA17	0/0	100	99.79	ncbi	NG_047710.1	TRIMETHOPRIM	trimethoprim-resistant dihydrofolate reductase DfrA17
AP022003.1	4395857	4396684	+	aph(3'')-Ib	0/0	100	99.88	ncbi	NG_056002.2	STREPTOMYCIN	aminoglycoside O-phosphotransferase APH(3'')-Ib
AP022003.1	4396684	4397520	+	aph(6)-Id	0/0	100	100	ncbi	NG_047464.1	STREPTOMYCIN	aminoglycoside O-phosphotransferase APH(6)-Id
AP022003.1	4402184	4402999	+	sul2	0/0	100	100	ncbi	NG_051852.1	SULFONAMIDE	sulfonamide-resistant dihydropteroate synthase Sul2
AP022003.1	4629562	4630695	+	blaEC-8	0/0	100	98.24	ncbi	NG_049086.1	CEPHALOSPORIN	cephalosporin-hydrolyzing class C beta-lactamase EC-8
AP022030.1	1861133	1862338	-	tet(B)	0/0	100	100	ncbi	NG_048163.1	TETRACYCLINE	tetracycline efflux MFS transporter Tet(B)
AP022030.1	2629135	2629608	+	dfrA17	0/0	100	99.79	ncbi	NG_047710.1	TRIMETHOPRIM	trimethoprim-resistant dihydrofolate reductase DfrA17
AP022030.1	2629739	2630527	+	aadA5	0/0	100	100	ncbi	NG_047357.1	STREPTOMYCIN	ANT(3'')-Ia family aminoglycoside nucleotidyltransferase AadA5
AP022030.1	2631074	2631913	+	sul1	0/0	100	100	ncbi	NG_048082.1	SULFONAMIDE	sulfonamide-resistant dihydropteroate synthase Sul1
AP022030.1	2637208	2638129	-	mph(A)	2021-01-01	100	99.67	ncbi	NG_047986.1	MACROLIDE	Mph(A) family macrolide 2'-phosphotransferase
AP022030.1	2642418	2643623	+	tet(B)	0/0	100	100	ncbi	NG_048163.1	TETRACYCLINE	tetracycline efflux MFS transporter Tet(B)
AP022030.1	4096116	4097249	+	blaEC	0/0	100	100	ncbi	NG_047494.1	BETA-LACTAM	BlaEC family class C beta-lactamase
AP022065.1	98166	99041	+	blaCTX-M-27	0/0	100	100	ncbi	NG_048976.1	CEPHALOSPORIN	class A extended-spectrum beta-lactamase CTX-M-27
AP022065.1	100619	101818	-	tet(A)	0/0	100	100	ncbi	NG_048154.1	TETRACYCLINE	tetracycline efflux MFS transporter Tet(A)
AP022065.1	102872	103708	-	aph(6)-Id	0/0	100	100	ncbi	NG_047466.1	STREPTOMYCIN	aminoglycoside O-phosphotransferase APH(6)-Id
AP022065.1	103708	104535	-	aph(3'')-Ib	0/0	100	100	ncbi	NG_056002.2	STREPTOMYCIN	aminoglycoside O-phosphotransferase APH(3'')-Ib
AP022065.1	104572	105387	-	sul2	0/0	100	100	ncbi	NG_051852.1	SULFONAMIDE	sulfonamide-resistant dihydropteroate synthase Sul2
AP022065.1	106758	107679	+	mph(A)	2021-01-01	100	99.67	ncbi	NG_047986.1	MACROLIDE	Mph(A) family macrolide 2'-phosphotransferase
AP022065.1	112974	113813	-	sul1	0/0	100	100	ncbi	NG_048082.1	SULFONAMIDE	sulfonamide-resistant dihydropteroate synthase Sul1
AP022065.1	114360	115148	-	aadA5	0/0	100	100	ncbi	NG_047357.1	STREPTOMYCIN	ANT(3'')-Ia family aminoglycoside nucleotidyltransferase AadA5
AP022065.1	115279	115752	-	dfrA17	0/0	100	99.79	ncbi	NG_047710.1	TRIMETHOPRIM	trimethoprim-resistant dihydrofolate reductase DfrA17
AP022070.1	17475	17948	+	dfrA17	0/0	100	99.79	ncbi	NG_047710.1	TRIMETHOPRIM	trimethoprim-resistant dihydrofolate reductase DfrA17
AP022070.1	18079	18867	+	aadA5	0/0	100	100	ncbi	NG_047357.1	STREPTOMYCIN	ANT(3'')-Ia family aminoglycoside nucleotidyltransferase AadA5
AP022070.1	19414	20253	+	sul1	0/0	100	100	ncbi	NG_048082.1	SULFONAMIDE	sulfonamide-resistant dihydropteroate synthase Sul1
AP022070.1	25548	26469	-	mph(A)	2021-01-01	100	99.67	ncbi	NG_047986.1	MACROLIDE	Mph(A) family macrolide 2'-phosphotransferase
AP022070.1	27402	28262	+	aac(3)-IIe	0/0	100	99.77	ncbi	NG_047244.1	GENTAMICIN	aminoglycoside N-acetyltransferase AAC(3)-IIe
AP022070.1	33416	34291	-	blaCTX-M-15	0/0	100	100	ncbi	NG_048935.1	CEPHALOSPORIN	class A extended-spectrum beta-lactamase CTX-M-15
AP022070.1	51574	52773	-	tet(A)	0/0	100	100	ncbi	NG_048154.1	TETRACYCLINE	tetracycline efflux MFS transporter Tet(A)
AP022070.1	53827	54663	-	aph(6)-Id	0/0	100	100	ncbi	NG_047466.1	STREPTOMYCIN	aminoglycoside O-phosphotransferase APH(6)-Id
AP022070.1	54663	55490	-	aph(3'')-Ib	0/0	100	100	ncbi	NG_056002.2	STREPTOMYCIN	aminoglycoside O-phosphotransferase APH(3'')-Ib
AP022070.1	55527	56342	-	sul2	0/0	100	100	ncbi	NG_051852.1	SULFONAMIDE	sulfonamide-resistant dihydropteroate synthase Sul2
AP022070.1	58223	59053	-	blaOXA-1	0/0	100	100	ncbi	NG_049392.1	CEPHALOSPORIN	oxacillin-hydrolyzing class D beta-lactamase OXA-1
AP022070.1	59184	59738	-	aac(6')-Ib-D181Y	0/0	100	99.82	ncbi	NG_067946.1	AMIKACIN;KANAMYCIN;TOBRAMYCIN	AAC(6')-Ib family aminoglycoside 6'-N-acetyltransferase
AP022070.1	63214	64174	+	tet(A)	0/0	80.08	100	ncbi	NG_048153.1	TETRACYCLINE	tetracycline efflux MFS transporter Tet(A)
AP022162.1	9158	9631	+	dfrA17	0/0	100	99.79	ncbi	NG_047710.1	TRIMETHOPRIM	trimethoprim-resistant dihydrofolate reductase DfrA17
AP022162.1	9762	10550	+	aadA5	0/0	100	100	ncbi	NG_047357.1	STREPTOMYCIN	ANT(3'')-Ia family aminoglycoside nucleotidyltransferase AadA5
AP022162.1	11097	11936	+	sul1	0/0	100	100	ncbi	NG_048082.1	SULFONAMIDE	sulfonamide-resistant dihydropteroate synthase Sul1
AP022162.1	17231	18152	-	mph(A)	2021-01-01	100	99.67	ncbi	NG_047986.1	MACROLIDE	Mph(A) family macrolide 2'-phosphotransferase
AP022162.1	21679	22554	-	blaCTX-M-15	0/0	100	100	ncbi	NG_048935.1	CEPHALOSPORIN	class A extended-spectrum beta-lactamase CTX-M-15
AP022162.1	25376	26236	+	blaTEM-1	0/0	100	100	ncbi	NG_050145.1	BETA-LACTAM	class A broad-spectrum beta-lactamase TEM-1
AP022162.1	27085	27921	-	aph(6)-Id	0/0	100	99.88	ncbi	NG_047466.1	STREPTOMYCIN	aminoglycoside O-phosphotransferase APH(6)-Id
AP022162.1	27921	28748	-	aph(3'')-Ib	0/0	100	99.88	ncbi	NG_056002.2	STREPTOMYCIN	aminoglycoside O-phosphotransferase APH(3'')-Ib
AP022162.1	32841	34046	+	tet(B)	0/0	100	100	ncbi	NG_048163.1	TETRACYCLINE	tetracycline efflux MFS transporter Tet(B)
AP022208.1	156461	157321	-	blaTEM-1	0/0	100	100	ncbi	NG_050145.1	BETA-LACTAM	class A broad-spectrum beta-lactamase TEM-1
AP022208.1	158493	159353	-	aac(3)-IId	0/0	100	100	ncbi	NG_047251.1	GENTAMICIN	aminoglycoside N-acetyltransferase AAC(3)-IId
AP022208.1	162120	162593	+	dfrA17	0/0	100	99.79	ncbi	NG_047710.1	TRIMETHOPRIM	trimethoprim-resistant dihydrofolate reductase DfrA17
AP022208.1	162724	163512	+	aadA5	0/0	100	100	ncbi	NG_047357.1	STREPTOMYCIN	ANT(3'')-Ia family aminoglycoside nucleotidyltransferase AadA5
AP022208.1	164059	164898	+	sul1	0/0	100	100	ncbi	NG_048082.1	SULFONAMIDE	sulfonamide-resistant dihydropteroate synthase Sul1
AP022208.1	170193	171114	-	mph(A)	2021-01-01	100	99.67	ncbi	NG_047986.1	MACROLIDE	Mph(A) family macrolide 2'-phosphotransferase
AP022208.1	172485	173300	+	sul2	0/0	100	100	ncbi	NG_051852.1	SULFONAMIDE	sulfonamide-resistant dihydropteroate synthase Sul2
AP022208.1	173337	174164	+	aph(3'')-Ib	0/0	100	100	ncbi	NG_056002.2	STREPTOMYCIN	aminoglycoside O-phosphotransferase APH(3'')-Ib
AP022208.1	174164	175000	+	aph(6)-Id	0/0	100	100	ncbi	NG_047466.1	STREPTOMYCIN	aminoglycoside O-phosphotransferase APH(6)-Id
AP022208.1	176054	177253	+	tet(A)	0/0	100	100	ncbi	NG_048154.1	TETRACYCLINE	tetracycline efflux MFS transporter Tet(A)
AP022221.1	1193114	1193974	-	blaTEM-1	0/0	100	100	ncbi	NG_050145.1	BETA-LACTAM	class A broad-spectrum beta-lactamase TEM-1
AP022221.1	1197319	1198179	+	aac(3)-IId	0/0	100	100	ncbi	NG_047251.1	GENTAMICIN	aminoglycoside N-acetyltransferase AAC(3)-IId
AP022221.1	1201699	1202620	+	mph(A)	2021-01-01	100	99.67	ncbi	NG_047986.1	MACROLIDE	Mph(A) family macrolide 2'-phosphotransferase
AP022221.1	1209242	1210081	-	sul1	0/0	100	100	ncbi	NG_048082.1	SULFONAMIDE	sulfonamide-resistant dihydropteroate synthase Sul1
AP022221.1	1210628	1211416	-	aadA5	0/0	100	100	ncbi	NG_047357.1	STREPTOMYCIN	ANT(3'')-Ia family aminoglycoside nucleotidyltransferase AadA5
AP022221.1	1211547	1212020	-	dfrA17	0/0	100	99.79	ncbi	NG_047710.1	TRIMETHOPRIM	trimethoprim-resistant dihydrofolate reductase DfrA17
AP022221.1	1959707	1960582	+	blaCTX-M-14	0/0	100	100	ncbi	NG_048929.1	CEPHALOSPORIN	class A extended-spectrum beta-lactamase CTX-M-14
AP022221.1	4242309	4243136	+	aph(3'')-Ib	0/0	100	99.88	ncbi	NG_056002.2	STREPTOMYCIN	aminoglycoside O-phosphotransferase APH(3'')-Ib
AP022221.1	4243136	4243972	+	aph(6)-Id	0/0	100	99.88	ncbi	NG_047464.1	STREPTOMYCIN	aminoglycoside O-phosphotransferase APH(6)-Id
AP022221.1	4248636	4249451	+	sul2	0/0	100	100	ncbi	NG_051852.1	SULFONAMIDE	sulfonamide-resistant dihydropteroate synthase Sul2
AP022221.1	4475482	4476615	+	blaEC-8	0/0	100	98.24	ncbi	NG_049086.1	CEPHALOSPORIN	cephalosporin-hydrolyzing class C beta-lactamase EC-8
AP022287.1	1257731	1258591	+	blaTEM-1	0/0	100	100	ncbi	NG_050145.1	BETA-LACTAM	class A broad-spectrum beta-lactamase TEM-1
AP022287.1	1297232	1298092	+	aac(3)-IId	0/0	100	100	ncbi	NG_047251.1	GENTAMICIN	aminoglycoside N-acetyltransferase AAC(3)-IId
AP022287.1	1301612	1302533	+	mph(A)	2021-01-01	100	99.67	ncbi	NG_047986.1	MACROLIDE	Mph(A) family macrolide 2'-phosphotransferase
AP022287.1	1309155	1309994	-	sul1	0/0	100	100	ncbi	NG_048082.1	SULFONAMIDE	sulfonamide-resistant dihydropteroate synthase Sul1
AP022287.1	1310541	1311329	-	aadA5	0/0	100	100	ncbi	NG_047357.1	STREPTOMYCIN	ANT(3'')-Ia family aminoglycoside nucleotidyltransferase AadA5
AP022287.1	1311460	1311933	-	dfrA17	0/0	100	99.79	ncbi	NG_047710.1	TRIMETHOPRIM	trimethoprim-resistant dihydrofolate reductase DfrA17
AP022287.1	2059392	2060267	+	blaCTX-M-14	0/0	100	100	ncbi	NG_048929.1	CEPHALOSPORIN	class A extended-spectrum beta-lactamase CTX-M-14
AP022287.1	4694858	4695991	+	blaEC-8	0/0	100	98.24	ncbi	NG_049086.1	CEPHALOSPORIN	cephalosporin-hydrolyzing class C beta-lactamase EC-8
AP022290.1	491636	492853	+	tet(E)	0/0	100	99.92	ncbi	NG_048186.1	TETRACYCLINE	tetracycline efflux MFS transporter Tet(E)
AP022290.1	2167525	2168385	-	aac(3)-IId	0/0	100	100	ncbi	NG_047251.1	GENTAMICIN	aminoglycoside N-acetyltransferase AAC(3)-IId
AP022290.1	2170685	2171239	+	aac(6')-Ib-cr5	0/0	100	100	ncbi	NG_051711.1	AMIKACIN;KANAMYCIN;QUINOLONE;TOBRAMYCIN	fluoroquinolone-acetylating aminoglycoside 6'-N-acetyltransferase AAC(6')-Ib-cr5
AP022290.1	2171370	2172200	+	blaOXA-1	0/0	100	100	ncbi	NG_049392.1	CEPHALOSPORIN	oxacillin-hydrolyzing class D beta-lactamase OXA-1
AP022290.1	2172338	2172970	+	catB3	0/0	100	100	ncbi	NG_047604.1	CHLORAMPHENICOL	type B-3 chloramphenicol O-acetyltransferase CatB3
AP022290.1	2173055	2173507	+	arr-3	0/0	100	100	ncbi	NG_048581.1	RIFAMYCIN	NAD(+)--rifampin ADP-ribosyltransferase Arr-3
AP022290.1	2174071	2174910	+	sul1	0/0	100	100	ncbi	NG_048082.1	SULFONAMIDE	sulfonamide-resistant dihydropteroate synthase Sul1
AP022290.1	2181883	2182804	-	mph(A)	2021-01-01	100	99.67	ncbi	NG_047986.1	MACROLIDE	Mph(A) family macrolide 2'-phosphotransferase
AP022290.1	2184016	2184432	+	fosA3	0/0	100	100	ncbi	NG_050407.1	FOSFOMYCIN	fosfomycin resistance glutathione transferase FosA3
AP022290.1	2187850	2188323	+	dfrA17	0/0	100	99.79	ncbi	NG_047710.1	TRIMETHOPRIM	trimethoprim-resistant dihydrofolate reductase DfrA17
AP022290.1	2190768	2191607	+	sul1	0/0	100	100	ncbi	NG_048082.1	SULFONAMIDE	sulfonamide-resistant dihydropteroate synthase Sul1
AP022290.1	2193793	2194380	-	dfrA34	0/0	100	100	ncbi	NG_062229.1	TRIMETHOPRIM	trimethoprim-resistant dihydrofolate reductase DfrA34
AP022290.1	2198624	2199499	+	blaCTX-M-3	0/0	100	100	ncbi	NG_048979.1	CEPHALOSPORIN	class A extended-spectrum beta-lactamase CTX-M-3
AP022290.1	3696908	3698056	-	blaFOX-16	0/0	100	97.13	ncbi	NG_057480.1	CEPHALOSPORIN	cephalosporin-hydrolyzing class C beta-lactamase FOX-16
AP022290.1	3955934	3956698	-	cphA3	0/0	100	95.29	ncbi	NG_047666.1	CARBAPENEM	subclass B2 metallo-beta-lactamase CphA3
AP022290.1	4749952	4750746	+	blaOXA-725	0/0	100	94.47	ncbi	NG_062200.1	BETA-LACTAM	OXA-12 family class D beta-lactamase AmpS/OXA-725
AP022300.1	63319	63792	-	dfrA17	0/0	100	99.79	ncbi	NG_047710.1	TRIMETHOPRIM	trimethoprim-resistant dihydrofolate reductase DfrA17
AP022300.1	65804	66448	-	qnrB4	0/0	100	100	ncbi	NG_050502.1	QUINOLONE	quinolone resistance pentapeptide repeat protein QnrB4
AP022300.1	70572	71711	-	blaDHA-1	0/0	100	100	ncbi	NG_049055.1	CEPHALOSPORIN	class C beta-lactamase DHA-1
AP022300.1	73288	74127	+	sul1	0/0	100	100	ncbi	NG_048082.1	SULFONAMIDE	sulfonamide-resistant dihydropteroate synthase Sul1
AP022300.1	79422	80343	-	mph(A)	2021-01-01	100	99.67	ncbi	NG_047986.1	MACROLIDE	Mph(A) family macrolide 2'-phosphotransferase
AP022361.1	34823	35662	-	sul1	0/0	100	100	ncbi	NG_048082.1	SULFONAMIDE	sulfonamide-resistant dihydropteroate synthase Sul1
AP022361.1	36167	36958	-	aadA2	0/0	100	100	ncbi	NG_051846.1	STREPTOMYCIN	ANT(3'')-Ia family aminoglycoside nucleotidyltransferase AadA2
AP022361.1	37091	37831	-	blaIMP-6	0/0	100	100	ncbi	NG_049220.1	CARBAPENEM	subclass B1 metallo-beta-lactamase IMP-6
AP022361.1	37908	38462	-	aac(6')-Ib-G	0/0	100	100	ncbi	NG_051697.1	GENTAMICIN	AAC(6')-Ib family aminoglycoside 6'-N-acetyltransferase
AP022361.1	41786	42259	+	dfrA17	0/0	100	99.79	ncbi	NG_047710.1	TRIMETHOPRIM	trimethoprim-resistant dihydrofolate reductase DfrA17
AP022361.1	42390	43178	+	aadA5	0/0	100	100	ncbi	NG_047357.1	STREPTOMYCIN	ANT(3'')-Ia family aminoglycoside nucleotidyltransferase AadA5
AP022361.1	43725	44564	+	sul1	0/0	100	100	ncbi	NG_048082.1	SULFONAMIDE	sulfonamide-resistant dihydropteroate synthase Sul1
AP022361.1	49859	50780	-	mph(A)	2021-01-01	100	99.67	ncbi	NG_047986.1	MACROLIDE	Mph(A) family macrolide 2'-phosphotransferase
AP022362.1	202042	202963	+	mph(A)	2021-01-01	100	99.67	ncbi	NG_047986.1	MACROLIDE	Mph(A) family macrolide 2'-phosphotransferase
AP022362.1	208258	209097	-	sul1	0/0	100	100	ncbi	NG_048082.1	SULFONAMIDE	sulfonamide-resistant dihydropteroate synthase Sul1
AP022362.1	209644	210432	-	aadA5	0/0	100	100	ncbi	NG_047357.1	STREPTOMYCIN	ANT(3'')-Ia family aminoglycoside nucleotidyltransferase AadA5
AP022362.1	210563	211036	-	dfrA17	0/0	100	99.79	ncbi	NG_047710.1	TRIMETHOPRIM	trimethoprim-resistant dihydrofolate reductase DfrA17
AP022362.1	214413	214967	+	aac(6')-Ib-G	0/0	100	100	ncbi	NG_051697.1	GENTAMICIN	AAC(6')-Ib family aminoglycoside 6'-N-acetyltransferase
AP022362.1	215044	215784	+	blaIMP-6	0/0	100	100	ncbi	NG_049220.1	CARBAPENEM	subclass B1 metallo-beta-lactamase IMP-6
AP022362.1	215917	216708	+	aadA2	0/0	100	100	ncbi	NG_051846.1	STREPTOMYCIN	ANT(3'')-Ia family aminoglycoside nucleotidyltransferase AadA2
AP022362.1	217213	218049	+	sul1	2021-03-03	99.64	99.64	ncbi	NG_048082.1	SULFONAMIDE	sulfonamide-resistant dihydropteroate synthase Sul1
AP022362.1	488218	489351	-	blaEC-5	0/0	100	99.47	ncbi	NG_049085.1	CEPHALOSPORIN	cephalosporin-hydrolyzing class C beta-lactamase EC-5
AP022363.1	30104	30898	-	sul1	2/35	95.89	95.3	ncbi	NG_048089.1	SULFONAMIDE	sulfonamide-resistant dihydropteroate synthase Sul1
AP022363.1	31403	32194	-	aadA2	0/0	100	100	ncbi	NG_051846.1	STREPTOMYCIN	ANT(3'')-Ia family aminoglycoside nucleotidyltransferase AadA2
AP022363.1	32327	33067	-	blaIMP-6	0/0	100	100	ncbi	NG_049220.1	CARBAPENEM	subclass B1 metallo-beta-lactamase IMP-6
AP022363.1	33144	33698	-	aac(6')-Ib-G	0/0	100	100	ncbi	NG_051697.1	GENTAMICIN	AAC(6')-Ib family aminoglycoside 6'-N-acetyltransferase
AP022363.1	36916	37655	-	sul1	0/0	89.37	100	ncbi	NG_048089.1	SULFONAMIDE	sulfonamide-resistant dihydropteroate synthase Sul1
AP022363.1	38160	38950	-	aadA2	2021-01-01	99.87	99.75	ncbi	NG_051846.1	STREPTOMYCIN	ANT(3'')-Ia family aminoglycoside nucleotidyltransferase AadA2
AP022363.1	39083	39822	-	blaIMP-6	2021-01-01	99.87	99.86	ncbi	NG_049220.1	CARBAPENEM	subclass B1 metallo-beta-lactamase IMP-6
AP022363.1	39890	40340	-	aac(6')-Ib-G	0/0	81.26	100	ncbi	NG_067960.1	GENTAMICIN	AAC(6')-Ib family aminoglycoside 6'-N-acetyltransferase
AP022363.1	48191	49112	+	mph(A)	2021-01-01	100	99.67	ncbi	NG_047986.1	MACROLIDE	Mph(A) family macrolide 2'-phosphotransferase
AP022363.1	54407	55246	-	sul1	0/0	100	100	ncbi	NG_048082.1	SULFONAMIDE	sulfonamide-resistant dihydropteroate synthase Sul1
AP022363.1	55793	56581	-	aadA5	0/0	100	100	ncbi	NG_047357.1	STREPTOMYCIN	ANT(3'')-Ia family aminoglycoside nucleotidyltransferase AadA5
AP022363.1	56712	57185	-	dfrA17	0/0	100	99.79	ncbi	NG_047710.1	TRIMETHOPRIM	trimethoprim-resistant dihydrofolate reductase DfrA17
AP022365.1	34823	35662	-	sul1	0/0	100	100	ncbi	NG_048082.1	SULFONAMIDE	sulfonamide-resistant dihydropteroate synthase Sul1
AP022365.1	36167	36958	-	aadA2	0/0	100	100	ncbi	NG_051846.1	STREPTOMYCIN	ANT(3'')-Ia family aminoglycoside nucleotidyltransferase AadA2
AP022365.1	37091	37831	-	blaIMP-6	0/0	100	100	ncbi	NG_049220.1	CARBAPENEM	subclass B1 metallo-beta-lactamase IMP-6
AP022365.1	37908	38462	-	aac(6')-Ib-G	0/0	100	100	ncbi	NG_051697.1	GENTAMICIN	AAC(6')-Ib family aminoglycoside 6'-N-acetyltransferase
AP022365.1	41786	42259	+	dfrA17	0/0	100	99.79	ncbi	NG_047710.1	TRIMETHOPRIM	trimethoprim-resistant dihydrofolate reductase DfrA17
AP022365.1	42390	43178	+	aadA5	0/0	100	100	ncbi	NG_047357.1	STREPTOMYCIN	ANT(3'')-Ia family aminoglycoside nucleotidyltransferase AadA5
AP022365.1	43725	44564	+	sul1	0/0	100	100	ncbi	NG_048082.1	SULFONAMIDE	sulfonamide-resistant dihydropteroate synthase Sul1
AP022365.1	49859	50780	-	mph(A)	2021-01-01	100	99.67	ncbi	NG_047986.1	MACROLIDE	Mph(A) family macrolide 2'-phosphotransferase
AP022366.1	23996	24835	-	sul1	0/0	100	100	ncbi	NG_048082.1	SULFONAMIDE	sulfonamide-resistant dihydropteroate synthase Sul1
AP022366.1	25340	26131	-	aadA2	0/0	100	100	ncbi	NG_051846.1	STREPTOMYCIN	ANT(3'')-Ia family aminoglycoside nucleotidyltransferase AadA2
AP022366.1	26264	27004	-	blaIMP-6	0/0	100	100	ncbi	NG_049220.1	CARBAPENEM	subclass B1 metallo-beta-lactamase IMP-6
AP022366.1	27081	27635	-	aac(6')-Ib-G	0/0	100	100	ncbi	NG_051697.1	GENTAMICIN	AAC(6')-Ib family aminoglycoside 6'-N-acetyltransferase
AP022366.1	31010	31483	+	dfrA17	0/0	100	99.79	ncbi	NG_047710.1	TRIMETHOPRIM	trimethoprim-resistant dihydrofolate reductase DfrA17
AP022366.1	31614	32402	+	aadA5	0/0	100	100	ncbi	NG_047357.1	STREPTOMYCIN	ANT(3'')-Ia family aminoglycoside nucleotidyltransferase AadA5
AP022366.1	32949	33788	+	sul1	0/0	100	100	ncbi	NG_048082.1	SULFONAMIDE	sulfonamide-resistant dihydropteroate synthase Sul1
AP022366.1	39083	40004	-	mph(A)	2021-01-01	100	99.67	ncbi	NG_047986.1	MACROLIDE	Mph(A) family macrolide 2'-phosphotransferase
AP022368.1	28913	29652	+	aadA2	0/0	93.43	99.86	ncbi	NG_051846.1	STREPTOMYCIN	ANT(3'')-Ia family aminoglycoside nucleotidyltransferase AadA2
AP022368.1	30157	30996	+	sul1	0/0	100	100	ncbi	NG_048082.1	SULFONAMIDE	sulfonamide-resistant dihydropteroate synthase Sul1
AP022368.1	37919	38659	-	blaIMP-6	0/0	100	100	ncbi	NG_049220.1	CARBAPENEM	subclass B1 metallo-beta-lactamase IMP-6
AP022368.1	38736	39290	-	aac(6')-Ib-G	0/0	100	100	ncbi	NG_051697.1	GENTAMICIN	AAC(6')-Ib family aminoglycoside 6'-N-acetyltransferase
AP022368.1	42665	43138	+	dfrA17	0/0	100	99.79	ncbi	NG_047710.1	TRIMETHOPRIM	trimethoprim-resistant dihydrofolate reductase DfrA17
AP022368.1	43269	44057	+	aadA5	0/0	100	100	ncbi	NG_047357.1	STREPTOMYCIN	ANT(3'')-Ia family aminoglycoside nucleotidyltransferase AadA5
AP022368.1	44604	45443	+	sul1	0/0	100	100	ncbi	NG_048082.1	SULFONAMIDE	sulfonamide-resistant dihydropteroate synthase Sul1
AP022368.1	50738	51659	-	mph(A)	2021-01-01	100	99.67	ncbi	NG_047986.1	MACROLIDE	Mph(A) family macrolide 2'-phosphotransferase
AP022369.1	97784	98705	+	mph(A)	2021-01-01	100	99.67	ncbi	NG_047986.1	MACROLIDE	Mph(A) family macrolide 2'-phosphotransferase
AP022369.1	104000	104839	-	sul1	0/0	100	100	ncbi	NG_048082.1	SULFONAMIDE	sulfonamide-resistant dihydropteroate synthase Sul1
AP022369.1	105344	106135	-	aadA2	0/0	100	100	ncbi	NG_051846.1	STREPTOMYCIN	ANT(3'')-Ia family aminoglycoside nucleotidyltransferase AadA2
AP022369.1	106268	107008	-	blaIMP-6	0/0	100	100	ncbi	NG_049220.1	CARBAPENEM	subclass B1 metallo-beta-lactamase IMP-6
AP022369.1	107085	107639	-	aac(6')-Ib-G	0/0	100	100	ncbi	NG_051697.1	GENTAMICIN	AAC(6')-Ib family aminoglycoside 6'-N-acetyltransferase
AP022369.1	115735	116208	+	dfrA17	0/0	100	99.79	ncbi	NG_047710.1	TRIMETHOPRIM	trimethoprim-resistant dihydrofolate reductase DfrA17
AP022369.1	116339	117127	+	aadA5	0/0	100	100	ncbi	NG_047357.1	STREPTOMYCIN	ANT(3'')-Ia family aminoglycoside nucleotidyltransferase AadA5
AP022651.1	41812	42285	+	dfrA17	0/0	100	99.79	ncbi	NG_047710.1	TRIMETHOPRIM	trimethoprim-resistant dihydrofolate reductase DfrA17
AP022651.1	42416	43204	+	aadA5	0/0	100	100	ncbi	NG_047357.1	STREPTOMYCIN	ANT(3'')-Ia family aminoglycoside nucleotidyltransferase AadA5
AP022651.1	43751	44590	+	sul1	0/0	100	100	ncbi	NG_048082.1	SULFONAMIDE	sulfonamide-resistant dihydropteroate synthase Sul1
AP022651.1	49885	50806	-	mph(A)	2021-01-01	100	99.67	ncbi	NG_047986.1	MACROLIDE	Mph(A) family macrolide 2'-phosphotransferase
AP022651.1	52177	52992	+	sul2	0/0	100	100	ncbi	NG_051852.1	SULFONAMIDE	sulfonamide-resistant dihydropteroate synthase Sul2
AP022651.1	53029	53856	+	aph(3'')-Ib	0/0	100	100	ncbi	NG_056002.2	STREPTOMYCIN	aminoglycoside O-phosphotransferase APH(3'')-Ib
AP022651.1	53856	54692	+	aph(6)-Id	0/0	100	100	ncbi	NG_047466.1	STREPTOMYCIN	aminoglycoside O-phosphotransferase APH(6)-Id
AP022651.1	55746	56945	+	tet(A)	0/0	100	100	ncbi	NG_048154.1	TETRACYCLINE	tetracycline efflux MFS transporter Tet(A)
AP022651.1	64675	65550	-	blaCTX-M-27	0/0	100	100	ncbi	NG_048976.1	CEPHALOSPORIN	class A extended-spectrum beta-lactamase CTX-M-27
AP023225.1	4612	5471	-	blaTEM-1	2021-01-01	99.88	99.88	ncbi	NG_050145.1	BETA-LACTAM	class A broad-spectrum beta-lactamase TEM-1
AP023225.1	7142	8017	+	blaCTX-M-15	0/0	100	100	ncbi	NG_048935.1	CEPHALOSPORIN	class A extended-spectrum beta-lactamase CTX-M-15
AP023225.1	12054	12884	-	blaOXA-1	0/0	100	100	ncbi	NG_049392.1	CEPHALOSPORIN	oxacillin-hydrolyzing class D beta-lactamase OXA-1
AP023225.1	13015	13569	-	aac(6')-Ib-D181Y	0/0	100	99.82	ncbi	NG_067946.1	AMIKACIN;KANAMYCIN;TOBRAMYCIN	AAC(6')-Ib family aminoglycoside 6'-N-acetyltransferase
AP023225.1	69222	70427	+	tet(B)	0/0	100	100	ncbi	NG_048163.1	TETRACYCLINE	tetracycline efflux MFS transporter Tet(B)
AP023225.1	72877	73716	-	sul1	0/0	100	100	ncbi	NG_048082.1	SULFONAMIDE	sulfonamide-resistant dihydropteroate synthase Sul1
AP023225.1	74221	75012	-	aadA2	0/0	100	100	ncbi	NG_047343.1	STREPTOMYCIN	ANT(3'')-Ia family aminoglycoside nucleotidyltransferase AadA2
AP023225.1	75420	75917	-	dfrA12	0/0	100	100	ncbi	NG_047689.1	TRIMETHOPRIM	trimethoprim-resistant dihydrofolate reductase DfrA12
AP023225.1	78246	79058	+	blaNDM-5	0/0	100	100	ncbi	NG_049337.1	CARBAPENEM	subclass B1 metallo-beta-lactamase NDM-5
AP023225.1	79062	79427	+	ble-MBL	0/0	100	100	ncbi	NG_047559.1	BLEOMYCIN	bleomycin binding protein Ble-MBL
AP023225.1	83371	84209	-	sul1	2021-01-01	99.88	99.76	ncbi	NG_048091.1	SULFONAMIDE	sulfonamide-resistant dihydropteroate synthase Sul1
AP023225.1	84756	85544	-	aadA5	0/0	100	100	ncbi	NG_047357.1	STREPTOMYCIN	ANT(3'')-Ia family aminoglycoside nucleotidyltransferase AadA5
AP023225.1	85675	86148	-	dfrA17	0/0	100	99.79	ncbi	NG_047710.1	TRIMETHOPRIM	trimethoprim-resistant dihydrofolate reductase DfrA17
AP023225.1	89012	89872	-	blaTEM-1	0/0	100	100	ncbi	NG_050145.1	BETA-LACTAM	class A broad-spectrum beta-lactamase TEM-1
AP023225.1	93129	93989	+	aac(3)-IId	0/0	100	100	ncbi	NG_047251.1	GENTAMICIN	aminoglycoside N-acetyltransferase AAC(3)-IId
AP023225.1	97509	98439	+	mph(A)	2021-02-10	100	98.71	ncbi	NG_047986.1	MACROLIDE	Mph(A) family macrolide 2'-phosphotransferase
AP023225.1	102404	103240	-	aph(6)-Id	0/0	100	100	ncbi	NG_047464.1	STREPTOMYCIN	aminoglycoside O-phosphotransferase APH(6)-Id
AP023225.1	103240	104067	-	aph(3'')-Ib	0/0	100	100	ncbi	NG_056002.2	STREPTOMYCIN	aminoglycoside O-phosphotransferase APH(3'')-Ib
AP023225.1	104104	104919	-	sul2	0/0	100	99.88	ncbi	NG_048118.1	SULFONAMIDE	sulfonamide-resistant dihydropteroate synthase Sul2
AP023228.1	608	1081	+	dfrA17	0/0	100	99.79	ncbi	NG_047710.1	TRIMETHOPRIM	trimethoprim-resistant dihydrofolate reductase DfrA17
AP023228.1	1212	2000	+	aadA5	0/0	100	100	ncbi	NG_047357.1	STREPTOMYCIN	ANT(3'')-Ia family aminoglycoside nucleotidyltransferase AadA5
AP023228.1	2547	3386	+	sul1	0/0	100	100	ncbi	NG_048082.1	SULFONAMIDE	sulfonamide-resistant dihydropteroate synthase Sul1
AP023228.1	8681	9611	-	mph(A)	2021-02-10	100	98.71	ncbi	NG_047986.1	MACROLIDE	Mph(A) family macrolide 2'-phosphotransferase
AP023228.1	10793	11530	+	erm(B)	0/0	100	99.86	ncbi	NG_047804.1	MACROLIDE	23S rRNA (adenine(2058)-N(6))-methyltransferase Erm(B)
AP023228.1	135362	136192	-	blaOXA-1	0/0	100	100	ncbi	NG_049392.1	CEPHALOSPORIN	oxacillin-hydrolyzing class D beta-lactamase OXA-1
AP023228.1	136323	136877	-	aac(6')-Ib-D181Y	0/0	100	99.82	ncbi	NG_067946.1	AMIKACIN;KANAMYCIN;TOBRAMYCIN	AAC(6')-Ib family aminoglycoside 6'-N-acetyltransferase
AP023228.1	140426	141302	-	blaCTX-M-15	2021-01-01	100	99.66	ncbi	NG_048935.1	CEPHALOSPORIN	class A extended-spectrum beta-lactamase CTX-M-15
AP023228.1	159807	161012	-	tet(B)	0/0	100	100	ncbi	NG_048163.1	TETRACYCLINE	tetracycline efflux MFS transporter Tet(B)
AP023228.1	164004	164663	+	catA1	0/0	100	99.85	ncbi	NG_047582.1	CHLORAMPHENICOL	type A-1 chloramphenicol O-acetyltransferase
AP023238.1	5870	7075	+	tet(B)	0/0	100	100	ncbi	NG_048163.1	TETRACYCLINE	tetracycline efflux MFS transporter Tet(B)
AP023238.1	9525	10364	-	sul1	0/0	100	100	ncbi	NG_048082.1	SULFONAMIDE	sulfonamide-resistant dihydropteroate synthase Sul1
AP023238.1	10869	11660	-	aadA2	0/0	100	100	ncbi	NG_047343.1	STREPTOMYCIN	ANT(3'')-Ia family aminoglycoside nucleotidyltransferase AadA2
AP023238.1	12068	12565	-	dfrA12	0/0	100	100	ncbi	NG_047689.1	TRIMETHOPRIM	trimethoprim-resistant dihydrofolate reductase DfrA12
AP023238.1	14894	15706	+	blaNDM-5	0/0	100	100	ncbi	NG_049337.1	CARBAPENEM	subclass B1 metallo-beta-lactamase NDM-5
AP023238.1	15710	16075	+	ble-MBL	0/0	100	100	ncbi	NG_047559.1	BLEOMYCIN	bleomycin binding protein Ble-MBL
AP023238.1	20019	20858	-	sul1	0/0	100	100	ncbi	NG_048082.1	SULFONAMIDE	sulfonamide-resistant dihydropteroate synthase Sul1
AP023238.1	21405	22193	-	aadA5	0/0	100	100	ncbi	NG_047357.1	STREPTOMYCIN	ANT(3'')-Ia family aminoglycoside nucleotidyltransferase AadA5
AP023238.1	22324	22797	-	dfrA17	0/0	100	99.79	ncbi	NG_047710.1	TRIMETHOPRIM	trimethoprim-resistant dihydrofolate reductase DfrA17
AP023238.1	25661	26521	-	blaTEM-1	0/0	100	100	ncbi	NG_050145.1	BETA-LACTAM	class A broad-spectrum beta-lactamase TEM-1
AP023238.1	28706	29566	+	aac(3)-IId	0/0	100	100	ncbi	NG_047251.1	GENTAMICIN	aminoglycoside N-acetyltransferase AAC(3)-IId
AP023238.1	33086	34016	+	mph(A)	2021-02-10	100	98.71	ncbi	NG_047986.1	MACROLIDE	Mph(A) family macrolide 2'-phosphotransferase
AP023238.1	37981	38817	-	aph(6)-Id	0/0	100	100	ncbi	NG_047464.1	STREPTOMYCIN	aminoglycoside O-phosphotransferase APH(6)-Id
AP023238.1	38817	39644	-	aph(3'')-Ib	0/0	100	100	ncbi	NG_056002.2	STREPTOMYCIN	aminoglycoside O-phosphotransferase APH(3'')-Ib
AP023238.1	39681	40496	-	sul2	0/0	100	99.88	ncbi	NG_048118.1	SULFONAMIDE	sulfonamide-resistant dihydropteroate synthase Sul2
AP023238.1	43315	43869	-	aac(6')-Ib-D181Y	0/0	100	99.82	ncbi	NG_067946.1	AMIKACIN;KANAMYCIN;TOBRAMYCIN	AAC(6')-Ib family aminoglycoside 6'-N-acetyltransferase
AP023428.1	1815	2206	-	bleO	0/0	96.79	100	ncbi	NG_047557.1	BLEOMYCIN	bleomycin binding protein
AP023428.1	99490	100704	+	floR	0/0	100	100	ncbi	NG_047877.1	CHLORAMPHENICOL;FLORFENICOL	chloramphenicol/florfenicol efflux MFS transporter FloR
AP023428.1	103207	104022	-	sul2	0/0	100	100	ncbi	NG_051852.1	SULFONAMIDE	sulfonamide-resistant dihydropteroate synthase Sul2
AP023428.1	110135	110608	+	dfrA17	0/0	100	99.79	ncbi	NG_047710.1	TRIMETHOPRIM	trimethoprim-resistant dihydrofolate reductase DfrA17
AP023428.1	110739	111527	+	aadA5	0/0	100	100	ncbi	NG_047357.1	STREPTOMYCIN	ANT(3'')-Ia family aminoglycoside nucleotidyltransferase AadA5
AP023428.1	112074	112855	+	sul1	0/0	94.44	100	ncbi	NG_048089.1	SULFONAMIDE	sulfonamide-resistant dihydropteroate synthase Sul1
AP023428.1	113719	114579	+	aac(3)-IIe	0/0	100	99.77	ncbi	NG_047244.1	GENTAMICIN	aminoglycoside N-acetyltransferase AAC(3)-IIe
AP023428.1	116222	119374	-	oqxB	0/0	100	100	ncbi	NG_048025.1	PHENICOL;QUINOLONE	multidrug efflux RND transporter permease subunit OqxB
AP023428.1	119398	120573	-	oqxA	0/0	100	100	ncbi	NG_048024.1	PHENICOL;QUINOLONE	multidrug efflux RND transporter periplasmic adaptor subunit OqxA
CP003683.1	706587	707003	+	fosA_gen	0/0	99.29	82.49	ncbi	NG_047885.1	FOSFOMYCIN	FosA family fosfomycin resistance glutathione transferase
CP003683.1	1543807	1544682	-	blaOXY-1-1	0/0	100	99.77	ncbi	NG_049841.1	BETA-LACTAM	class A extended-spectrum beta-lactamase OXY-1-1
CP003683.1	2034533	2035369	-	aph(6)-Id	0/0	100	100	ncbi	NG_047464.1	STREPTOMYCIN	aminoglycoside O-phosphotransferase APH(6)-Id
CP003683.1	2035369	2036195	-	aph(3'')-Ib	2021-01-01	99.88	99.88	ncbi	NG_056002.2	STREPTOMYCIN	aminoglycoside O-phosphotransferase APH(3'')-Ib
CP003683.1	2036232	2037047	-	sul2	0/0	100	99.75	ncbi	NG_051852.1	SULFONAMIDE	sulfonamide-resistant dihydropteroate synthase Sul2
CP003683.1	2042359	2043219	-	aac(3)-IId	0/0	100	100	ncbi	NG_047251.1	GENTAMICIN	aminoglycoside N-acetyltransferase AAC(3)-IId
CP003683.1	2047549	2048022	+	dfrA17	0/0	100	99.79	ncbi	NG_047710.1	TRIMETHOPRIM	trimethoprim-resistant dihydrofolate reductase DfrA17
CP003683.1	2048153	2048941	+	aadA5	0/0	100	100	ncbi	NG_047357.1	STREPTOMYCIN	ANT(3'')-Ia family aminoglycoside nucleotidyltransferase AadA5
CP003683.1	2049488	2050327	+	sul1	0/0	100	100	ncbi	NG_048082.1	SULFONAMIDE	sulfonamide-resistant dihydropteroate synthase Sul1
CP003683.1	2055621	2056542	-	mph(A)	2021-01-01	100	99.67	ncbi	NG_047986.1	MACROLIDE	Mph(A) family macrolide 2'-phosphotransferase
CP003683.1	2064342	2065000	+	catA1	2021-01-01	99.85	99.7	ncbi	NG_047582.1	CHLORAMPHENICOL	type A-1 chloramphenicol O-acetyltransferase
CP003683.1	2069668	2070526	-	blaTEM-1	0/0	99.77	100	ncbi	NG_050145.1	BETA-LACTAM	class A broad-spectrum beta-lactamase TEM-1
CP003683.1	2801520	2802725	-	tet(B)	0/0	100	100	ncbi	NG_048163.1	TETRACYCLINE	tetracycline efflux MFS transporter Tet(B)
CP003683.1	2882548	2883723	+	oqxA10	2021-02-04	99.83	86.93	ncbi	NG_050418.1	PHENICOL;QUINOLONE	multidrug efflux RND transporter periplasmic adaptor subunit OqxA10
CP003683.1	2883748	2886875	+	oqxB9	0/0	99.21	89.42	ncbi	NG_050458.1	PHENICOL;QUINOLONE	multidrug efflux RND transporter permease subunit OqxB9
CP003683.1	3145716	3146529	+	aph(3')-Ia	0/0	99.75	99.14	ncbi	NG_047436.1	KANAMYCIN	aminoglycoside O-phosphotransferase APH(3')-Ia
CP006631.1	706734	707573	-	sul1	0/0	100	100	ncbi	NG_048082.1	SULFONAMIDE	sulfonamide-resistant dihydropteroate synthase Sul1
CP006631.1	708120	708908	-	aadA5	0/0	100	100	ncbi	NG_047357.1	STREPTOMYCIN	ANT(3'')-Ia family aminoglycoside nucleotidyltransferase AadA5
CP006631.1	709039	709512	-	dfrA17	0/0	100	99.79	ncbi	NG_047710.1	TRIMETHOPRIM	trimethoprim-resistant dihydrofolate reductase DfrA17
CP006631.1	712093	712953	+	blaTEM-1	0/0	100	100	ncbi	NG_050145.1	BETA-LACTAM	class A broad-spectrum beta-lactamase TEM-1
CP008715.1	76640	77501	-	blaTEM-1	2021-01-01	100	99.88	ncbi	NG_050145.1	BETA-LACTAM	class A broad-spectrum beta-lactamase TEM-1
CP008715.1	80172	80645	+	dfrA17	0/0	100	99.79	ncbi	NG_047710.1	TRIMETHOPRIM	trimethoprim-resistant dihydrofolate reductase DfrA17
CP008715.1	80776	81564	+	aadA5	0/0	100	100	ncbi	NG_047357.1	STREPTOMYCIN	ANT(3'')-Ia family aminoglycoside nucleotidyltransferase AadA5
CP008715.1	82111	82950	+	sul1	0/0	100	100	ncbi	NG_048082.1	SULFONAMIDE	sulfonamide-resistant dihydropteroate synthase Sul1
CP008715.1	88244	89165	-	mph(A)	2021-01-01	100	99.67	ncbi	NG_047986.1	MACROLIDE	Mph(A) family macrolide 2'-phosphotransferase
CP008715.1	92038	93243	+	tet(B)	0/0	100	100	ncbi	NG_048163.1	TETRACYCLINE	tetracycline efflux MFS transporter Tet(B)
CP009231.1	53981	54561	-	catA1	0/0	88.03	99.83	ncbi	NG_047582.1	CHLORAMPHENICOL	type A-1 chloramphenicol O-acetyltransferase
CP009231.1	57330	58535	+	tet(B)	0/0	100	100	ncbi	NG_048163.1	TETRACYCLINE	tetracycline efflux MFS transporter Tet(B)
CP009231.1	76378	76851	+	dfrA17	0/0	100	99.79	ncbi	NG_047710.1	TRIMETHOPRIM	trimethoprim-resistant dihydrofolate reductase DfrA17
CP009231.1	76982	77770	+	aadA5	0/0	100	100	ncbi	NG_047357.1	STREPTOMYCIN	ANT(3'')-Ia family aminoglycoside nucleotidyltransferase AadA5
CP009231.1	78317	79156	+	sul1	0/0	100	100	ncbi	NG_048082.1	SULFONAMIDE	sulfonamide-resistant dihydropteroate synthase Sul1
CP009231.1	84451	85372	-	mph(A)	2021-01-01	100	99.67	ncbi	NG_047986.1	MACROLIDE	Mph(A) family macrolide 2'-phosphotransferase
CP009231.1	88898	89773	-	blaCTX-M-15	0/0	100	100	ncbi	NG_048935.1	CEPHALOSPORIN	class A extended-spectrum beta-lactamase CTX-M-15
CP009231.1	91717	92547	-	blaOXA-1	0/0	100	100	ncbi	NG_049392.1	CEPHALOSPORIN	oxacillin-hydrolyzing class D beta-lactamase OXA-1
CP009231.1	92678	93232	-	aac(6')-Ib-D181Y	0/0	100	99.82	ncbi	NG_067946.1	AMIKACIN;KANAMYCIN;TOBRAMYCIN	AAC(6')-Ib family aminoglycoside 6'-N-acetyltransferase
CP009232.1	79948	80823	+	blaCTX-M-15	0/0	100	100	ncbi	NG_048935.1	CEPHALOSPORIN	class A extended-spectrum beta-lactamase CTX-M-15
CP009232.1	85977	86837	-	aac(3)-IIe	0/0	100	99.77	ncbi	NG_047244.1	GENTAMICIN	aminoglycoside N-acetyltransferase AAC(3)-IIe
CP009232.1	88280	89110	-	blaOXA-1	0/0	100	100	ncbi	NG_049392.1	CEPHALOSPORIN	oxacillin-hydrolyzing class D beta-lactamase OXA-1
CP009232.1	89241	89795	-	aac(6')-Ib-D181Y	0/0	100	99.82	ncbi	NG_067946.1	AMIKACIN;KANAMYCIN;TOBRAMYCIN	AAC(6')-Ib family aminoglycoside 6'-N-acetyltransferase
CP009232.1	94040	94513	+	dfrA17	0/0	100	99.79	ncbi	NG_047710.1	TRIMETHOPRIM	trimethoprim-resistant dihydrofolate reductase DfrA17
CP009232.1	94644	95432	+	aadA5	0/0	100	100	ncbi	NG_047357.1	STREPTOMYCIN	ANT(3'')-Ia family aminoglycoside nucleotidyltransferase AadA5
CP009232.1	95979	96818	+	sul1	0/0	100	100	ncbi	NG_048082.1	SULFONAMIDE	sulfonamide-resistant dihydropteroate synthase Sul1
CP009232.1	98385	99306	+	mph(A)	2021-01-01	100	99.67	ncbi	NG_047986.1	MACROLIDE	Mph(A) family macrolide 2'-phosphotransferase
CP009232.1	105605	106810	+	tet(B)	0/0	100	100	ncbi	NG_048163.1	TETRACYCLINE	tetracycline efflux MFS transporter Tet(B)
CP009233.1	70343	71218	+	blaCTX-M-14	0/0	100	100	ncbi	NG_048929.1	CEPHALOSPORIN	class A extended-spectrum beta-lactamase CTX-M-14
CP009233.1	75920	77119	-	tet(A)	0/0	100	100	ncbi	NG_048154.1	TETRACYCLINE	tetracycline efflux MFS transporter Tet(A)
CP009233.1	78175	79011	-	aph(6)-Id	0/0	100	100	ncbi	NG_047466.1	STREPTOMYCIN	aminoglycoside O-phosphotransferase APH(6)-Id
CP009233.1	79011	79838	-	aph(3'')-Ib	0/0	100	99.88	ncbi	NG_056002.2	STREPTOMYCIN	aminoglycoside O-phosphotransferase APH(3'')-Ib
CP009233.1	79875	80690	-	sul2	0/0	100	100	ncbi	NG_051852.1	SULFONAMIDE	sulfonamide-resistant dihydropteroate synthase Sul2
CP009233.1	82061	82982	+	mph(A)	2021-01-01	100	99.67	ncbi	NG_047986.1	MACROLIDE	Mph(A) family macrolide 2'-phosphotransferase
CP009233.1	88277	89116	-	sul1	0/0	100	100	ncbi	NG_048082.1	SULFONAMIDE	sulfonamide-resistant dihydropteroate synthase Sul1
CP009233.1	89663	90451	-	aadA5	0/0	100	100	ncbi	NG_047357.1	STREPTOMYCIN	ANT(3'')-Ia family aminoglycoside nucleotidyltransferase AadA5
CP009233.1	90582	91055	-	dfrA17	0/0	100	99.79	ncbi	NG_047710.1	TRIMETHOPRIM	trimethoprim-resistant dihydrofolate reductase DfrA17
CP009860.1	60981	61718	-	erm(B)	0/0	100	99.86	ncbi	NG_047804.1	MACROLIDE	23S rRNA (adenine(2058)-N(6))-methyltransferase Erm(B)
CP009860.1	62900	63821	+	mph(A)	2021-01-01	100	99.67	ncbi	NG_047986.1	MACROLIDE	Mph(A) family macrolide 2'-phosphotransferase
CP009860.1	69116	69955	-	sul1	0/0	100	100	ncbi	NG_048082.1	SULFONAMIDE	sulfonamide-resistant dihydropteroate synthase Sul1
CP009860.1	70502	71290	-	aadA5	0/0	100	100	ncbi	NG_047357.1	STREPTOMYCIN	ANT(3'')-Ia family aminoglycoside nucleotidyltransferase AadA5
CP009860.1	71421	71894	-	dfrA17	0/0	100	99.79	ncbi	NG_047710.1	TRIMETHOPRIM	trimethoprim-resistant dihydrofolate reductase DfrA17
CP009860.1	119228	120103	-	blaCTX-M-15	0/0	100	100	ncbi	NG_048935.1	CEPHALOSPORIN	class A extended-spectrum beta-lactamase CTX-M-15
CP010138.1	58014	58874	-	blaTEM-1	0/0	100	100	ncbi	NG_050145.1	BETA-LACTAM	class A broad-spectrum beta-lactamase TEM-1
CP010138.1	61337	62536	-	tet(A)	0/0	100	100	ncbi	NG_048154.1	TETRACYCLINE	tetracycline efflux MFS transporter Tet(A)
CP010138.1	63590	64426	-	aph(6)-Id	0/0	100	100	ncbi	NG_047466.1	STREPTOMYCIN	aminoglycoside O-phosphotransferase APH(6)-Id
CP010138.1	64426	65253	-	aph(3'')-Ib	0/0	100	100	ncbi	NG_056002.2	STREPTOMYCIN	aminoglycoside O-phosphotransferase APH(3'')-Ib
CP010138.1	65290	66105	-	sul2	0/0	100	100	ncbi	NG_051852.1	SULFONAMIDE	sulfonamide-resistant dihydropteroate synthase Sul2
CP010138.1	67476	68397	+	mph(A)	2021-01-01	100	99.67	ncbi	NG_047986.1	MACROLIDE	Mph(A) family macrolide 2'-phosphotransferase
CP010138.1	73692	74531	-	sul1	0/0	100	100	ncbi	NG_048082.1	SULFONAMIDE	sulfonamide-resistant dihydropteroate synthase Sul1
CP010138.1	75078	75866	-	aadA5	0/0	100	100	ncbi	NG_047357.1	STREPTOMYCIN	ANT(3'')-Ia family aminoglycoside nucleotidyltransferase AadA5
CP010138.1	75997	76470	-	dfrA17	0/0	100	99.79	ncbi	NG_047710.1	TRIMETHOPRIM	trimethoprim-resistant dihydrofolate reductase DfrA17
CP010138.1	79056	79916	-	aac(3)-IId	0/0	100	100	ncbi	NG_047251.1	GENTAMICIN	aminoglycoside N-acetyltransferase AAC(3)-IId
CP010141.1	8	844	-	aph(6)-Id	0/0	100	100	ncbi	NG_047464.1	STREPTOMYCIN	aminoglycoside O-phosphotransferase APH(6)-Id
CP010141.1	844	1671	-	aph(3'')-Ib	0/0	100	100	ncbi	NG_056002.2	STREPTOMYCIN	aminoglycoside O-phosphotransferase APH(3'')-Ib
CP010141.1	1708	2523	-	sul2	0/0	100	99.88	ncbi	NG_048118.1	SULFONAMIDE	sulfonamide-resistant dihydropteroate synthase Sul2
CP010141.1	4310	5231	+	mph(A)	2021-01-01	100	99.67	ncbi	NG_047986.1	MACROLIDE	Mph(A) family macrolide 2'-phosphotransferase
CP010141.1	10213	11073	+	blaTEM-1	0/0	100	100	ncbi	NG_050145.1	BETA-LACTAM	class A broad-spectrum beta-lactamase TEM-1
CP010141.1	16911	18116	+	tet(B)	0/0	100	100	ncbi	NG_048163.1	TETRACYCLINE	tetracycline efflux MFS transporter Tet(B)
CP010141.1	20523	21728	-	tet(B)	0/0	100	100	ncbi	NG_048163.1	TETRACYCLINE	tetracycline efflux MFS transporter Tet(B)
CP010141.1	27188	27847	+	catA1	0/0	100	99.85	ncbi	NG_047582.1	CHLORAMPHENICOL	type A-1 chloramphenicol O-acetyltransferase
CP010141.1	33871	34344	+	dfrA17	0/0	100	99.79	ncbi	NG_047710.1	TRIMETHOPRIM	trimethoprim-resistant dihydrofolate reductase DfrA17
CP010141.1	34475	35263	+	aadA5	0/0	100	100	ncbi	NG_047357.1	STREPTOMYCIN	ANT(3'')-Ia family aminoglycoside nucleotidyltransferase AadA5
CP010141.1	35810	36649	+	sul1	0/0	100	100	ncbi	NG_048082.1	SULFONAMIDE	sulfonamide-resistant dihydropteroate synthase Sul1
CP010141.1	40149	41024	+	blaCTX-M-55	0/0	100	100	ncbi	NG_049006.1	CEPHALOSPORIN	class A extended-spectrum beta-lactamase CTX-M-55
CP010146.1	629	1504	+	blaCTX-M-65	0/0	100	99.89	ncbi	NG_049016.1	CEPHALOSPORIN	class A extended-spectrum beta-lactamase CTX-M-65
CP010146.1	84446	85645	-	tet(A)	0/0	100	99.92	ncbi	NG_048154.1	TETRACYCLINE	tetracycline efflux MFS transporter Tet(A)
CP010146.1	87794	88633	-	sul1	0/0	100	100	ncbi	NG_048082.1	SULFONAMIDE	sulfonamide-resistant dihydropteroate synthase Sul1
CP010146.1	97821	99035	+	floR	0/0	100	100	ncbi	NG_047877.1	CHLORAMPHENICOL;FLORFENICOL	chloramphenicol/florfenicol efflux MFS transporter FloR
CP010146.1	101538	102353	-	sul2	0/0	100	100	ncbi	NG_051852.1	SULFONAMIDE	sulfonamide-resistant dihydropteroate synthase Sul2
CP010146.1	107200	108225	-	aph(4)-Ia	0/0	100	100	ncbi	NG_047456.1	HYGROMYCIN	aminoglycoside O-phosphotransferase APH(4)-Ia
CP010146.1	108454	109230	-	aac(3)-IVa	0/0	100	99.87	ncbi	NG_047253.1	GENTAMICIN	aminoglycoside N-acetyltransferase AAC(3)-IVa
CP010146.1	111073	111546	+	dfrA17	0/0	100	99.79	ncbi	NG_047710.1	TRIMETHOPRIM	trimethoprim-resistant dihydrofolate reductase DfrA17
CP010149.1	484	1299	+	sul2	0/0	100	100	ncbi	NG_051852.1	SULFONAMIDE	sulfonamide-resistant dihydropteroate synthase Sul2
CP010149.1	1336	2163	+	aph(3'')-Ib	0/0	100	100	ncbi	NG_056002.2	STREPTOMYCIN	aminoglycoside O-phosphotransferase APH(3'')-Ib
CP010149.1	2163	2999	+	aph(6)-Id	0/0	100	100	ncbi	NG_047466.1	STREPTOMYCIN	aminoglycoside O-phosphotransferase APH(6)-Id
CP010149.1	4077	5276	+	tet(A)	0/0	100	99.92	ncbi	NG_048154.1	TETRACYCLINE	tetracycline efflux MFS transporter Tet(A)
CP010149.1	8985	9860	-	blaCTX-M-14	0/0	100	100	ncbi	NG_048929.1	CEPHALOSPORIN	class A extended-spectrum beta-lactamase CTX-M-14
CP010149.1	14875	15735	+	blaTEM-1	0/0	100	100	ncbi	NG_050145.1	BETA-LACTAM	class A broad-spectrum beta-lactamase TEM-1
CP010149.1	103793	104653	+	aac(3)-IId	0/0	100	100	ncbi	NG_047251.1	GENTAMICIN	aminoglycoside N-acetyltransferase AAC(3)-IId
CP010149.1	143627	144100	+	dfrA17	0/0	100	99.79	ncbi	NG_047710.1	TRIMETHOPRIM	trimethoprim-resistant dihydrofolate reductase DfrA17
CP010149.1	144231	145019	+	aadA5	0/0	100	100	ncbi	NG_047357.1	STREPTOMYCIN	ANT(3'')-Ia family aminoglycoside nucleotidyltransferase AadA5
CP010149.1	145566	146405	+	sul1	0/0	100	100	ncbi	NG_048082.1	SULFONAMIDE	sulfonamide-resistant dihydropteroate synthase Sul1
CP010149.1	151700	152621	-	mph(A)	2021-01-01	100	99.67	ncbi	NG_047986.1	MACROLIDE	Mph(A) family macrolide 2'-phosphotransferase
CP010149.1	153993	154808	+	sul2	0/0	100	100	ncbi	NG_051852.1	SULFONAMIDE	sulfonamide-resistant dihydropteroate synthase Sul2
CP010149.1	154845	155672	+	aph(3'')-Ib	0/0	100	100	ncbi	NG_056002.2	STREPTOMYCIN	aminoglycoside O-phosphotransferase APH(3'')-Ib
CP010149.1	155672	156508	+	aph(6)-Id	0/0	100	100	ncbi	NG_047466.1	STREPTOMYCIN	aminoglycoside O-phosphotransferase APH(6)-Id
CP010149.1	157586	158785	+	tet(A)	0/0	100	99.92	ncbi	NG_048154.1	TETRACYCLINE	tetracycline efflux MFS transporter Tet(A)
CP010149.1	183954	184745	+	sul3	0/0	100	99.87	ncbi	NG_048120.1	SULFONAMIDE	sulfonamide-resistant dihydropteroate synthase Sul3
CP010149.1	186427	187218	-	aadA1	0/0	100	99.87	ncbi	NG_052266.1	STREPTOMYCIN	ANT(3'')-Ia family aminoglycoside nucleotidyltransferase AadA1
CP010149.1	187311	188570	-	cmlA1	0/0	100	99.92	ncbi	NG_047648.1	CHLORAMPHENICOL	chloramphenicol efflux MFS transporter CmlA1
CP010149.1	188832	189623	-	aadA2	0/0	100	99.87	ncbi	NG_047343.1	STREPTOMYCIN	ANT(3'')-Ia family aminoglycoside nucleotidyltransferase AadA2
CP010149.1	190031	190528	-	dfrA12	0/0	100	100	ncbi	NG_047689.1	TRIMETHOPRIM	trimethoprim-resistant dihydrofolate reductase DfrA12
CP010174.1	68	989	+	mph(A)	2021-01-01	100	99.67	ncbi	NG_047986.1	MACROLIDE	Mph(A) family macrolide 2'-phosphotransferase
CP010174.1	6284	7123	-	sul1	0/0	100	100	ncbi	NG_048082.1	SULFONAMIDE	sulfonamide-resistant dihydropteroate synthase Sul1
CP010174.1	7670	8458	-	aadA5	0/0	100	100	ncbi	NG_047357.1	STREPTOMYCIN	ANT(3'')-Ia family aminoglycoside nucleotidyltransferase AadA5
CP010174.1	8589	9062	-	dfrA17	0/0	100	99.79	ncbi	NG_047710.1	TRIMETHOPRIM	trimethoprim-resistant dihydrofolate reductase DfrA17
CP010174.1	33566	34426	+	aac(3)-IIe	0/0	100	99.77	ncbi	NG_047244.1	GENTAMICIN	aminoglycoside N-acetyltransferase AAC(3)-IIe
CP010174.1	38495	39232	-	erm(B)	0/0	100	99.86	ncbi	NG_047804.1	MACROLIDE	23S rRNA (adenine(2058)-N(6))-methyltransferase Erm(B)
CP010174.1	40340	41085	+	blaTEM-1	0/0	86.64	99.73	ncbi	NG_050145.1	BETA-LACTAM	class A broad-spectrum beta-lactamase TEM-1
CP010174.1	41867	42742	-	blaCTX-M-15	0/0	100	100	ncbi	NG_048935.1	CEPHALOSPORIN	class A extended-spectrum beta-lactamase CTX-M-15
CP012197.1	75229	76764	+	qepA1	0/0	100	100	ncbi	NG_050459.1	QUINOLONE	fluoroquinolone efflux MFS transporter QepA1
CP012197.1	80218	80973	-	rmtB1	0/0	100	100	ncbi	NG_048058.1	AMINOGLYCOSIDE	16S rRNA (guanine(1405)-N(7))-methyltransferase RmtB1
CP012197.1	81143	82003	-	blaTEM-1	0/0	100	99.88	ncbi	NG_050145.1	BETA-LACTAM	class A broad-spectrum beta-lactamase TEM-1
CP012197.1	87878	88738	-	aac(3)-IIe	0/0	100	99.77	ncbi	NG_047244.1	GENTAMICIN	aminoglycoside N-acetyltransferase AAC(3)-IIe
CP012197.1	91619	92092	+	dfrA17	0/0	100	99.79	ncbi	NG_047710.1	TRIMETHOPRIM	trimethoprim-resistant dihydrofolate reductase DfrA17
CP012197.1	92223	93011	+	aadA5	0/0	100	100	ncbi	NG_047357.1	STREPTOMYCIN	ANT(3'')-Ia family aminoglycoside nucleotidyltransferase AadA5
CP012197.1	93558	94397	+	sul1	0/0	100	100	ncbi	NG_048082.1	SULFONAMIDE	sulfonamide-resistant dihydropteroate synthase Sul1
CP012197.1	99692	100613	-	mph(A)	2021-01-01	100	99.67	ncbi	NG_047986.1	MACROLIDE	Mph(A) family macrolide 2'-phosphotransferase
CP012197.1	101795	102532	+	erm(B)	0/0	100	99.86	ncbi	NG_047804.1	MACROLIDE	23S rRNA (adenine(2058)-N(6))-methyltransferase Erm(B)
CP012197.1	106132	107337	+	tet(B)	0/0	100	100	ncbi	NG_048163.1	TETRACYCLINE	tetracycline efflux MFS transporter Tet(B)
CP013657.1	4447	5368	-	mph(A)	2021-01-01	100	99.67	ncbi	NG_047986.1	MACROLIDE	Mph(A) family macrolide 2'-phosphotransferase
CP013657.1	87033	87893	+	blaTEM-1	0/0	100	100	ncbi	NG_050145.1	BETA-LACTAM	class A broad-spectrum beta-lactamase TEM-1
CP013657.1	126099	127298	-	tet(A)	0/0	100	100	ncbi	NG_048154.1	TETRACYCLINE	tetracycline efflux MFS transporter Tet(A)
CP013657.1	130798	131352	+	aac(6')-Ib-D181Y	0/0	100	99.82	ncbi	NG_067946.1	AMIKACIN;KANAMYCIN;TOBRAMYCIN	AAC(6')-Ib family aminoglycoside 6'-N-acetyltransferase
CP013657.1	131483	132313	+	blaOXA-1	0/0	100	100	ncbi	NG_049392.1	CEPHALOSPORIN	oxacillin-hydrolyzing class D beta-lactamase OXA-1
CP013657.1	136337	137212	-	blaCTX-M-15	0/0	100	100	ncbi	NG_048935.1	CEPHALOSPORIN	class A extended-spectrum beta-lactamase CTX-M-15
CP013657.1	140122	140595	+	dfrA17	0/0	100	99.79	ncbi	NG_047710.1	TRIMETHOPRIM	trimethoprim-resistant dihydrofolate reductase DfrA17
CP013657.1	140726	141514	+	aadA5	0/0	100	100	ncbi	NG_047357.1	STREPTOMYCIN	ANT(3'')-Ia family aminoglycoside nucleotidyltransferase AadA5
CP013657.1	142061	142900	+	sul1	0/0	100	100	ncbi	NG_048082.1	SULFONAMIDE	sulfonamide-resistant dihydropteroate synthase Sul1
CP013832.1	13360	14199	-	sul1	0/0	100	99.88	ncbi	NG_048082.1	SULFONAMIDE	sulfonamide-resistant dihydropteroate synthase Sul1
CP013832.1	14746	15534	-	aadA5	0/0	100	100	ncbi	NG_047357.1	STREPTOMYCIN	ANT(3'')-Ia family aminoglycoside nucleotidyltransferase AadA5
CP013832.1	15665	16138	-	dfrA17	0/0	100	99.79	ncbi	NG_047710.1	TRIMETHOPRIM	trimethoprim-resistant dihydrofolate reductase DfrA17
CP013832.1	76064	76924	+	blaTEM-1	0/0	100	100	ncbi	NG_050145.1	BETA-LACTAM	class A broad-spectrum beta-lactamase TEM-1
CP013836.1	99271	100191	+	mph(A)	2021-02-02	99.89	99.57	ncbi	NG_047986.1	MACROLIDE	Mph(A) family macrolide 2'-phosphotransferase
CP013836.1	105483	106322	-	sul1	0/0	100	100	ncbi	NG_048082.1	SULFONAMIDE	sulfonamide-resistant dihydropteroate synthase Sul1
CP013836.1	106855	108114	-	cmlA6	0/0	100	100	ncbi	NG_047655.1	CHLORAMPHENICOL	chloramphenicol efflux MFS transporter CmlA6
CP013836.1	108376	109167	-	aadA1	0/0	100	99.87	ncbi	NG_052266.1	STREPTOMYCIN	ANT(3'')-Ia family aminoglycoside nucleotidyltransferase AadA1
CP013836.1	109225	109756	-	ant(2'')-Ia	2021-02-02	99.63	99.62	ncbi	NG_047387.1	GENTAMICIN;KANAMYCIN;TOBRAMYCIN	aminoglycoside nucleotidyltransferase ANT(2'')-Ia
CP013836.1	116491	116964	+	dfrA17	0/0	100	99.79	ncbi	NG_047710.1	TRIMETHOPRIM	trimethoprim-resistant dihydrofolate reductase DfrA17
CP013836.1	117095	117883	+	aadA5	0/0	100	100	ncbi	NG_047357.1	STREPTOMYCIN	ANT(3'')-Ia family aminoglycoside nucleotidyltransferase AadA5
CP013836.1	118430	119269	+	sul1	0/0	100	100	ncbi	NG_048082.1	SULFONAMIDE	sulfonamide-resistant dihydropteroate synthase Sul1
CP013836.1	137763	138623	+	blaTEM-1	0/0	100	100	ncbi	NG_050145.1	BETA-LACTAM	class A broad-spectrum beta-lactamase TEM-1
CP014493.1	112327	112800	+	dfrA17	0/0	100	99.79	ncbi	NG_047710.1	TRIMETHOPRIM	trimethoprim-resistant dihydrofolate reductase DfrA17
CP014493.1	112931	113719	+	aadA5	0/0	100	100	ncbi	NG_047357.1	STREPTOMYCIN	ANT(3'')-Ia family aminoglycoside nucleotidyltransferase AadA5
CP014493.1	114266	115105	+	sul1	0/0	100	100	ncbi	NG_048082.1	SULFONAMIDE	sulfonamide-resistant dihydropteroate synthase Sul1
CP014493.1	120399	121319	-	mph(A)	2021-02-02	99.89	99.57	ncbi	NG_047986.1	MACROLIDE	Mph(A) family macrolide 2'-phosphotransferase
CP014493.1	122444	123304	+	blaTEM-1	0/0	100	100	ncbi	NG_050145.1	BETA-LACTAM	class A broad-spectrum beta-lactamase TEM-1
CP014498.1	125450	125923	+	dfrA17	0/0	100	99.79	ncbi	NG_047710.1	TRIMETHOPRIM	trimethoprim-resistant dihydrofolate reductase DfrA17
CP014498.1	126054	126842	+	aadA5	0/0	100	100	ncbi	NG_047357.1	STREPTOMYCIN	ANT(3'')-Ia family aminoglycoside nucleotidyltransferase AadA5
CP014498.1	127389	128228	+	sul1	0/0	100	100	ncbi	NG_048082.1	SULFONAMIDE	sulfonamide-resistant dihydropteroate synthase Sul1
CP014498.1	133523	134444	-	mph(A)	2021-01-01	100	99.67	ncbi	NG_047986.1	MACROLIDE	Mph(A) family macrolide 2'-phosphotransferase
CP014498.1	135815	136629	+	sul2	2021-01-01	99.88	99.88	ncbi	NG_051852.1	SULFONAMIDE	sulfonamide-resistant dihydropteroate synthase Sul2
CP014498.1	136666	137493	+	aph(3'')-Ib	0/0	100	100	ncbi	NG_056002.2	STREPTOMYCIN	aminoglycoside O-phosphotransferase APH(3'')-Ib
CP014498.1	137493	138329	+	aph(6)-Id	0/0	100	100	ncbi	NG_047466.1	STREPTOMYCIN	aminoglycoside O-phosphotransferase APH(6)-Id
CP014498.1	139383	140582	+	tet(A)	0/0	100	100	ncbi	NG_048154.1	TETRACYCLINE	tetracycline efflux MFS transporter Tet(A)
CP014498.1	143140	143613	+	dfrA17	0/0	100	99.79	ncbi	NG_047710.1	TRIMETHOPRIM	trimethoprim-resistant dihydrofolate reductase DfrA17
CP014498.1	143744	144532	+	aadA5	0/0	100	100	ncbi	NG_047357.1	STREPTOMYCIN	ANT(3'')-Ia family aminoglycoside nucleotidyltransferase AadA5
CP014498.1	145079	145917	+	sul1	2021-01-01	99.88	99.88	ncbi	NG_048082.1	SULFONAMIDE	sulfonamide-resistant dihydropteroate synthase Sul1
CP014498.1	151212	152133	-	mph(A)	2021-01-01	100	99.67	ncbi	NG_047986.1	MACROLIDE	Mph(A) family macrolide 2'-phosphotransferase
CP014498.1	153503	154318	+	sul2	0/0	100	100	ncbi	NG_051852.1	SULFONAMIDE	sulfonamide-resistant dihydropteroate synthase Sul2
CP014498.1	154355	155181	+	aph(3'')-Ib	2021-01-01	99.88	99.88	ncbi	NG_056002.2	STREPTOMYCIN	aminoglycoside O-phosphotransferase APH(3'')-Ib
CP014498.1	155181	156017	+	aph(6)-Id	0/0	100	100	ncbi	NG_047466.1	STREPTOMYCIN	aminoglycoside O-phosphotransferase APH(6)-Id
CP014498.1	157071	158270	+	tet(A)	0/0	100	100	ncbi	NG_048154.1	TETRACYCLINE	tetracycline efflux MFS transporter Tet(A)
CP014498.1	160828	161301	+	dfrA17	0/0	100	99.79	ncbi	NG_047710.1	TRIMETHOPRIM	trimethoprim-resistant dihydrofolate reductase DfrA17
CP014498.1	161432	162220	+	aadA5	0/0	100	100	ncbi	NG_047357.1	STREPTOMYCIN	ANT(3'')-Ia family aminoglycoside nucleotidyltransferase AadA5
CP014498.1	162767	163606	+	sul1	0/0	100	100	ncbi	NG_048082.1	SULFONAMIDE	sulfonamide-resistant dihydropteroate synthase Sul1
CP014498.1	168876	169792	-	mph(A)	2021-07-08	99.35	98.92	ncbi	NG_047986.1	MACROLIDE	Mph(A) family macrolide 2'-phosphotransferase
CP014498.1	171100	171856	+	sul2	2021-01-01	92.77	99.87	ncbi	NG_051852.1	SULFONAMIDE	sulfonamide-resistant dihydropteroate synthase Sul2
CP014498.1	171893	172718	+	aph(3'')-Ib	2021-01-02	99.76	99.76	ncbi	NG_056002.2	STREPTOMYCIN	aminoglycoside O-phosphotransferase APH(3'')-Ib
CP014498.1	172718	173559	+	aph(6)-Id	2021-12-15	99.4	98.11	ncbi	NG_047466.1	STREPTOMYCIN	aminoglycoside O-phosphotransferase APH(6)-Id
CP014498.1	174614	175805	+	tet(A)	18/20	98.83	98.26	ncbi	NG_048154.1	TETRACYCLINE	tetracycline efflux MFS transporter Tet(A)
CP014498.1	178361	178841	+	dfrA17	2021-06-09	99.79	97.3	ncbi	NG_047710.1	TRIMETHOPRIM	trimethoprim-resistant dihydrofolate reductase DfrA17
CP014498.1	178972	179755	+	aadA5	2021-06-07	99.24	99.11	ncbi	NG_047357.1	STREPTOMYCIN	ANT(3'')-Ia family aminoglycoside nucleotidyltransferase AadA5
CP014498.1	180302	181140	+	sul1	2021-05-05	99.64	99.41	ncbi	NG_048082.1	SULFONAMIDE	sulfonamide-resistant dihydropteroate synthase Sul1
CP014498.1	186433	187354	-	mph(A)	2021-01-01	100	99.67	ncbi	NG_047986.1	MACROLIDE	Mph(A) family macrolide 2'-phosphotransferase
CP014498.1	188725	189540	+	sul2	0/0	100	100	ncbi	NG_051852.1	SULFONAMIDE	sulfonamide-resistant dihydropteroate synthase Sul2
CP014498.1	189577	190404	+	aph(3'')-Ib	0/0	100	100	ncbi	NG_056002.2	STREPTOMYCIN	aminoglycoside O-phosphotransferase APH(3'')-Ib
CP014498.1	190404	191240	+	aph(6)-Id	0/0	100	100	ncbi	NG_047466.1	STREPTOMYCIN	aminoglycoside O-phosphotransferase APH(6)-Id
CP014498.1	192294	193493	+	tet(A)	0/0	100	100	ncbi	NG_048154.1	TETRACYCLINE	tetracycline efflux MFS transporter Tet(A)
CP014498.1	201873	202733	+	aac(3)-IId	0/0	100	100	ncbi	NG_047251.1	GENTAMICIN	aminoglycoside N-acetyltransferase AAC(3)-IId
CP014498.1	203905	204765	+	blaTEM-1	0/0	100	100	ncbi	NG_050145.1	BETA-LACTAM	class A broad-spectrum beta-lactamase TEM-1
CP015086.1	5784	6983	-	tet(A)	0/0	100	100	ncbi	NG_048154.1	TETRACYCLINE	tetracycline efflux MFS transporter Tet(A)
CP015086.1	8037	8873	-	aph(6)-Id	0/0	100	100	ncbi	NG_047466.1	STREPTOMYCIN	aminoglycoside O-phosphotransferase APH(6)-Id
CP015086.1	8873	9700	-	aph(3'')-Ib	0/0	100	100	ncbi	NG_056002.2	STREPTOMYCIN	aminoglycoside O-phosphotransferase APH(3'')-Ib
CP015086.1	9737	10552	-	sul2	0/0	100	100	ncbi	NG_051852.1	SULFONAMIDE	sulfonamide-resistant dihydropteroate synthase Sul2
CP015086.1	11923	12844	+	mph(A)	2021-01-01	100	99.67	ncbi	NG_047986.1	MACROLIDE	Mph(A) family macrolide 2'-phosphotransferase
CP015086.1	18139	18978	-	sul1	0/0	100	100	ncbi	NG_048082.1	SULFONAMIDE	sulfonamide-resistant dihydropteroate synthase Sul1
CP015086.1	19525	20313	-	aadA5	0/0	100	100	ncbi	NG_047357.1	STREPTOMYCIN	ANT(3'')-Ia family aminoglycoside nucleotidyltransferase AadA5
CP015086.1	20444	20917	-	dfrA17	0/0	100	99.79	ncbi	NG_047710.1	TRIMETHOPRIM	trimethoprim-resistant dihydrofolate reductase DfrA17
CP015086.1	108616	109170	+	aac(6')-Ib-D181Y	0/0	100	99.82	ncbi	NG_067946.1	AMIKACIN;KANAMYCIN;TOBRAMYCIN	AAC(6')-Ib family aminoglycoside 6'-N-acetyltransferase
CP015086.1	109301	110131	+	blaOXA-1	0/0	100	100	ncbi	NG_049392.1	CEPHALOSPORIN	oxacillin-hydrolyzing class D beta-lactamase OXA-1
CP015086.1	114994	115869	-	blaCTX-M-15	0/0	100	100	ncbi	NG_048935.1	CEPHALOSPORIN	class A extended-spectrum beta-lactamase CTX-M-15
CP015086.1	125261	126461	-	tet(A)	2021-01-01	100	99.92	ncbi	NG_048154.1	TETRACYCLINE	tetracycline efflux MFS transporter Tet(A)
CP015086.1	127514	128351	-	aph(6)-Id	2021-01-01	100	99.88	ncbi	NG_047466.1	STREPTOMYCIN	aminoglycoside O-phosphotransferase APH(6)-Id
CP015086.1	128351	129179	-	aph(3'')-Ib	2021-01-01	100	99.88	ncbi	NG_056002.2	STREPTOMYCIN	aminoglycoside O-phosphotransferase APH(3'')-Ib
CP015086.1	129216	130034	-	sul2	2021-04-05	99.88	99.27	ncbi	NG_051852.1	SULFONAMIDE	sulfonamide-resistant dihydropteroate synthase Sul2
CP015140.1	1	837	-	aph(6)-Id	0/0	100	100	ncbi	NG_047466.1	STREPTOMYCIN	aminoglycoside O-phosphotransferase APH(6)-Id
CP015140.1	837	1664	-	aph(3'')-Ib	0/0	100	100	ncbi	NG_056002.2	STREPTOMYCIN	aminoglycoside O-phosphotransferase APH(3'')-Ib
CP015140.1	1701	2516	-	sul2	0/0	100	100	ncbi	NG_051852.1	SULFONAMIDE	sulfonamide-resistant dihydropteroate synthase Sul2
CP015140.1	3887	4808	+	mph(A)	2021-01-01	100	99.67	ncbi	NG_047986.1	MACROLIDE	Mph(A) family macrolide 2'-phosphotransferase
CP015140.1	10102	10941	-	sul1	0/0	100	100	ncbi	NG_048082.1	SULFONAMIDE	sulfonamide-resistant dihydropteroate synthase Sul1
CP015140.1	11488	12276	-	aadA5	0/0	100	100	ncbi	NG_047357.1	STREPTOMYCIN	ANT(3'')-Ia family aminoglycoside nucleotidyltransferase AadA5
CP015140.1	12407	12880	-	dfrA17	0/0	100	99.79	ncbi	NG_047710.1	TRIMETHOPRIM	trimethoprim-resistant dihydrofolate reductase DfrA17
CP015140.1	124449	125324	+	blaCTX-M-27	0/0	100	100	ncbi	NG_048976.1	CEPHALOSPORIN	class A extended-spectrum beta-lactamase CTX-M-27
CP015140.1	126902	128101	-	tet(A)	0/0	100	100	ncbi	NG_048154.1	TETRACYCLINE	tetracycline efflux MFS transporter Tet(A)
CP015160.1	43360	43833	+	dfrA17	0/0	100	99.79	ncbi	NG_047710.1	TRIMETHOPRIM	trimethoprim-resistant dihydrofolate reductase DfrA17
CP015160.1	43964	44752	+	aadA5	0/0	100	100	ncbi	NG_047357.1	STREPTOMYCIN	ANT(3'')-Ia family aminoglycoside nucleotidyltransferase AadA5
CP015160.1	45299	46138	+	sul1	0/0	100	100	ncbi	NG_048082.1	SULFONAMIDE	sulfonamide-resistant dihydropteroate synthase Sul1
CP015160.1	51433	52354	-	mph(A)	2021-01-01	100	99.67	ncbi	NG_047986.1	MACROLIDE	Mph(A) family macrolide 2'-phosphotransferase
CP015160.1	53725	54540	+	sul2	0/0	100	100	ncbi	NG_051852.1	SULFONAMIDE	sulfonamide-resistant dihydropteroate synthase Sul2
CP015160.1	54577	55404	+	aph(3'')-Ib	0/0	100	100	ncbi	NG_056002.2	STREPTOMYCIN	aminoglycoside O-phosphotransferase APH(3'')-Ib
CP015160.1	55404	56240	+	aph(6)-Id	0/0	100	100	ncbi	NG_047466.1	STREPTOMYCIN	aminoglycoside O-phosphotransferase APH(6)-Id
CP015160.1	57294	58493	+	tet(A)	0/0	100	100	ncbi	NG_048154.1	TETRACYCLINE	tetracycline efflux MFS transporter Tet(A)
CP015160.1	69217	70077	+	blaTEM-1	0/0	100	100	ncbi	NG_050145.1	BETA-LACTAM	class A broad-spectrum beta-lactamase TEM-1
CP015836.1	36131	37336	+	tet(B)	0/0	100	100	ncbi	NG_048163.1	TETRACYCLINE	tetracycline efflux MFS transporter Tet(B)
CP015836.1	76931	77791	-	blaTEM-1	0/0	100	100	ncbi	NG_050145.1	BETA-LACTAM	class A broad-spectrum beta-lactamase TEM-1
CP015836.1	80613	81488	+	blaCTX-M-15	0/0	100	100	ncbi	NG_048935.1	CEPHALOSPORIN	class A extended-spectrum beta-lactamase CTX-M-15
CP015836.1	89558	90295	-	erm(B)	0/0	100	99.86	ncbi	NG_047804.1	MACROLIDE	23S rRNA (adenine(2058)-N(6))-methyltransferase Erm(B)
CP015836.1	91477	92398	+	mph(A)	2021-01-01	100	99.67	ncbi	NG_047986.1	MACROLIDE	Mph(A) family macrolide 2'-phosphotransferase
CP015836.1	99020	99859	-	sul1	0/0	100	100	ncbi	NG_048082.1	SULFONAMIDE	sulfonamide-resistant dihydropteroate synthase Sul1
CP015836.1	100406	101194	-	aadA5	0/0	100	100	ncbi	NG_047357.1	STREPTOMYCIN	ANT(3'')-Ia family aminoglycoside nucleotidyltransferase AadA5
CP015836.1	101325	101798	-	dfrA17	0/0	100	99.79	ncbi	NG_047710.1	TRIMETHOPRIM	trimethoprim-resistant dihydrofolate reductase DfrA17
CP016546.1	1849871	1851004	+	blaEC-18	0/0	100	99.12	ncbi	NG_049083.1	CEPHALOSPORIN	class C extended-spectrum beta-lactamase EC-18
CP016546.1	3214574	3215389	+	sul2	0/0	100	99.88	ncbi	NG_051852.1	SULFONAMIDE	sulfonamide-resistant dihydropteroate synthase Sul2
CP016546.1	3220892	3222097	-	tet(B)	0/0	100	100	ncbi	NG_048163.1	TETRACYCLINE	tetracycline efflux MFS transporter Tet(B)
CP016546.1	3232420	3233233	-	aph(3')-Ia	0/0	99.75	99.75	ncbi	NG_047430.1	KANAMYCIN	aminoglycoside O-phosphotransferase APH(3')-Ia
CP016546.1	3233451	3234287	-	aph(6)-Id	0/0	100	100	ncbi	NG_047464.1	STREPTOMYCIN	aminoglycoside O-phosphotransferase APH(6)-Id
CP016546.1	3234287	3235114	-	aph(3'')-Ib	0/0	100	99.88	ncbi	NG_056002.2	STREPTOMYCIN	aminoglycoside O-phosphotransferase APH(3'')-Ib
CP016546.1	4979304	4979963	+	catA1	0/0	100	99.85	ncbi	NG_047582.1	CHLORAMPHENICOL	type A-1 chloramphenicol O-acetyltransferase
CP016546.1	4985990	4986463	+	dfrA17	0/0	100	99.79	ncbi	NG_047710.1	TRIMETHOPRIM	trimethoprim-resistant dihydrofolate reductase DfrA17
CP016546.1	4986594	4987382	+	aadA5	0/0	100	100	ncbi	NG_047357.1	STREPTOMYCIN	ANT(3'')-Ia family aminoglycoside nucleotidyltransferase AadA5
CP016546.1	4987929	4988768	+	sul1	0/0	100	100	ncbi	NG_048082.1	SULFONAMIDE	sulfonamide-resistant dihydropteroate synthase Sul1
CP016546.1	4998177	4999037	-	blaTEM-1	0/0	100	100	ncbi	NG_050145.1	BETA-LACTAM	class A broad-spectrum beta-lactamase TEM-1
CP017082.1	1196155	1196628	+	dfrA1	0/0	100	100	ncbi	NG_047676.1	TRIMETHOPRIM	trimethoprim-resistant dihydrofolate reductase DfrA1
CP017082.1	1196723	1197247	+	sat2_gen	0/0	100	100	ncbi	NG_048068.1	STREPTOTHRICIN	streptothricin N-acetyltransferase Sat2
CP017082.1	1197305	1198093	+	aadA1	0/0	100	100	ncbi	NG_047327.1	STREPTOMYCIN	ANT(3'')-Ia family aminoglycoside nucleotidyltransferase AadA1
CP017082.1	1296713	1297552	-	sul1	0/0	100	100	ncbi	NG_048082.1	SULFONAMIDE	sulfonamide-resistant dihydropteroate synthase Sul1
CP017082.1	1298099	1298887	-	aadA5	0/0	100	100	ncbi	NG_047357.1	STREPTOMYCIN	ANT(3'')-Ia family aminoglycoside nucleotidyltransferase AadA5
CP017082.1	1299018	1299491	-	dfrA17	0/0	100	99.79	ncbi	NG_047710.1	TRIMETHOPRIM	trimethoprim-resistant dihydrofolate reductase DfrA17
CP017082.1	1308876	1309736	-	aac(3)-IId	0/0	100	100	ncbi	NG_047251.1	GENTAMICIN	aminoglycoside N-acetyltransferase AAC(3)-IId
CP017082.1	1312804	1313640	-	aph(6)-Id	0/0	100	100	ncbi	NG_047464.1	STREPTOMYCIN	aminoglycoside O-phosphotransferase APH(6)-Id
CP017082.1	1313640	1314467	-	aph(3'')-Ib	0/0	100	99.88	ncbi	NG_056002.2	STREPTOMYCIN	aminoglycoside O-phosphotransferase APH(3'')-Ib
CP017082.1	1314504	1315319	-	sul2	0/0	100	99.88	ncbi	NG_048118.1	SULFONAMIDE	sulfonamide-resistant dihydropteroate synthase Sul2
CP017082.1	1318089	1318904	+	aph(3')-Ia	0/0	100	100	ncbi	NG_047430.1	KANAMYCIN	aminoglycoside O-phosphotransferase APH(3')-Ia
CP017082.1	1320396	1321256	-	blaTEM-1	0/0	100	100	ncbi	NG_050145.1	BETA-LACTAM	class A broad-spectrum beta-lactamase TEM-1
CP017082.1	1325911	1326569	-	catA1	2021-01-01	99.85	99.7	ncbi	NG_047582.1	CHLORAMPHENICOL	type A-1 chloramphenicol O-acetyltransferase
CP017082.1	1958138	1959334	-	tet(J)	0/0	100	99.08	ncbi	NG_048199.1	TETRACYCLINE	tetracycline efflux MFS transporter Tet(J)
CP017082.1	3841754	3842407	+	catA4	2021-02-02	99.85	98.17	ncbi	NG_047569.1	CHLORAMPHENICOL	type A-4 chloramphenicol O-acetyltransferase
CP017085.1	186510	187169	+	catA1	0/0	100	99.85	ncbi	NG_047582.1	CHLORAMPHENICOL	type A-1 chloramphenicol O-acetyltransferase
CP017085.1	191824	192684	+	blaTEM-1	0/0	100	100	ncbi	NG_050145.1	BETA-LACTAM	class A broad-spectrum beta-lactamase TEM-1
CP017085.1	194175	194990	-	aph(3')-Ia	0/0	100	100	ncbi	NG_047430.1	KANAMYCIN	aminoglycoside O-phosphotransferase APH(3')-Ia
CP017085.1	197760	198575	+	sul2	0/0	100	99.88	ncbi	NG_048118.1	SULFONAMIDE	sulfonamide-resistant dihydropteroate synthase Sul2
CP017085.1	198612	199439	+	aph(3'')-Ib	0/0	100	99.88	ncbi	NG_056002.2	STREPTOMYCIN	aminoglycoside O-phosphotransferase APH(3'')-Ib
CP017085.1	199439	200275	+	aph(6)-Id	0/0	100	100	ncbi	NG_047464.1	STREPTOMYCIN	aminoglycoside O-phosphotransferase APH(6)-Id
CP017085.1	203343	204203	+	aac(3)-IId	0/0	100	100	ncbi	NG_047251.1	GENTAMICIN	aminoglycoside N-acetyltransferase AAC(3)-IId
CP017085.1	213588	214061	+	dfrA17	0/0	100	99.79	ncbi	NG_047710.1	TRIMETHOPRIM	trimethoprim-resistant dihydrofolate reductase DfrA17
CP017085.1	214192	214980	+	aadA5	0/0	100	100	ncbi	NG_047357.1	STREPTOMYCIN	ANT(3'')-Ia family aminoglycoside nucleotidyltransferase AadA5
CP017085.1	215527	216366	+	sul1	0/0	100	100	ncbi	NG_048082.1	SULFONAMIDE	sulfonamide-resistant dihydropteroate synthase Sul1
CP017085.1	314985	315773	-	aadA1	0/0	100	100	ncbi	NG_047327.1	STREPTOMYCIN	ANT(3'')-Ia family aminoglycoside nucleotidyltransferase AadA1
CP017085.1	315831	316355	-	sat2_gen	0/0	100	100	ncbi	NG_048068.1	STREPTOTHRICIN	streptothricin N-acetyltransferase Sat2
CP017085.1	316450	316923	-	dfrA1	0/0	100	100	ncbi	NG_047676.1	TRIMETHOPRIM	trimethoprim-resistant dihydrofolate reductase DfrA1
CP017085.1	1762469	1763122	-	catA4	2021-02-02	99.85	98.17	ncbi	NG_047569.1	CHLORAMPHENICOL	type A-4 chloramphenicol O-acetyltransferase
CP017085.1	3682769	3683965	+	tet(J)	0/0	100	99.08	ncbi	NG_048199.1	TETRACYCLINE	tetracycline efflux MFS transporter Tet(J)
CP018954.1	74276	75197	+	mph(A)	2021-01-01	100	99.67	ncbi	NG_047986.1	MACROLIDE	Mph(A) family macrolide 2'-phosphotransferase
CP018954.1	81819	82658	-	sul1	0/0	100	100	ncbi	NG_048082.1	SULFONAMIDE	sulfonamide-resistant dihydropteroate synthase Sul1
CP018954.1	83205	83993	-	aadA5	0/0	100	100	ncbi	NG_047357.1	STREPTOMYCIN	ANT(3'')-Ia family aminoglycoside nucleotidyltransferase AadA5
CP018954.1	84124	84597	-	dfrA17	0/0	100	99.79	ncbi	NG_047710.1	TRIMETHOPRIM	trimethoprim-resistant dihydrofolate reductase DfrA17
CP018954.1	86604	87440	-	aph(6)-Id	0/0	100	99.88	ncbi	NG_047464.1	STREPTOMYCIN	aminoglycoside O-phosphotransferase APH(6)-Id
CP018954.1	87440	88267	-	aph(3'')-Ib	0/0	100	100	ncbi	NG_056002.2	STREPTOMYCIN	aminoglycoside O-phosphotransferase APH(3'')-Ib
CP018954.1	88304	89119	-	sul2	0/0	100	99.88	ncbi	NG_048118.1	SULFONAMIDE	sulfonamide-resistant dihydropteroate synthase Sul2
CP018954.1	92323	93183	+	blaTEM-1	0/0	100	100	ncbi	NG_050145.1	BETA-LACTAM	class A broad-spectrum beta-lactamase TEM-1
CP018960.1	39257	39994	-	erm(B)	0/0	100	99.86	ncbi	NG_047804.1	MACROLIDE	23S rRNA (adenine(2058)-N(6))-methyltransferase Erm(B)
CP018960.1	41176	42097	+	mph(A)	2021-01-01	100	99.67	ncbi	NG_047986.1	MACROLIDE	Mph(A) family macrolide 2'-phosphotransferase
CP018960.1	47392	48231	-	sul1	0/0	100	100	ncbi	NG_048082.1	SULFONAMIDE	sulfonamide-resistant dihydropteroate synthase Sul1
CP018960.1	48778	49566	-	aadA5	0/0	100	100	ncbi	NG_047357.1	STREPTOMYCIN	ANT(3'')-Ia family aminoglycoside nucleotidyltransferase AadA5
CP018960.1	49697	50170	-	dfrA17	0/0	100	99.79	ncbi	NG_047710.1	TRIMETHOPRIM	trimethoprim-resistant dihydrofolate reductase DfrA17
CP018960.1	51921	52475	+	aac(6')-Ib-D181Y	0/0	100	99.82	ncbi	NG_067946.1	AMIKACIN;KANAMYCIN;TOBRAMYCIN	AAC(6')-Ib family aminoglycoside 6'-N-acetyltransferase
CP018960.1	52606	53436	+	blaOXA-1	0/0	100	100	ncbi	NG_049392.1	CEPHALOSPORIN	oxacillin-hydrolyzing class D beta-lactamase OXA-1
CP018960.1	53574	54206	+	catB3	0/0	100	100	ncbi	NG_047604.1	CHLORAMPHENICOL	type B-3 chloramphenicol O-acetyltransferase CatB3
CP018960.1	58128	59333	+	tet(B)	0/0	100	100	ncbi	NG_048163.1	TETRACYCLINE	tetracycline efflux MFS transporter Tet(B)
CP018964.1	16318	17517	+	tet(A)	0/0	100	100	ncbi	NG_048154.1	TETRACYCLINE	tetracycline efflux MFS transporter Tet(A)
CP018964.1	33726	34280	+	aac(6')-Ib-D181Y	0/0	100	99.82	ncbi	NG_067946.1	AMIKACIN;KANAMYCIN;TOBRAMYCIN	AAC(6')-Ib family aminoglycoside 6'-N-acetyltransferase
CP018964.1	34411	35241	+	blaOXA-1	0/0	100	100	ncbi	NG_049392.1	CEPHALOSPORIN	oxacillin-hydrolyzing class D beta-lactamase OXA-1
CP018964.1	37186	38061	+	blaCTX-M-15	0/0	100	100	ncbi	NG_048935.1	CEPHALOSPORIN	class A extended-spectrum beta-lactamase CTX-M-15
CP018964.1	41588	42509	+	mph(A)	2021-01-01	100	99.67	ncbi	NG_047986.1	MACROLIDE	Mph(A) family macrolide 2'-phosphotransferase
CP018964.1	47804	48643	-	sul1	0/0	100	100	ncbi	NG_048082.1	SULFONAMIDE	sulfonamide-resistant dihydropteroate synthase Sul1
CP018964.1	49190	49978	-	aadA5	0/0	100	100	ncbi	NG_047357.1	STREPTOMYCIN	ANT(3'')-Ia family aminoglycoside nucleotidyltransferase AadA5
CP018964.1	50109	50582	-	dfrA17	0/0	100	99.79	ncbi	NG_047710.1	TRIMETHOPRIM	trimethoprim-resistant dihydrofolate reductase DfrA17
CP018982.1	67782	68642	-	blaTEM-1	0/0	100	100	ncbi	NG_050145.1	BETA-LACTAM	class A broad-spectrum beta-lactamase TEM-1
CP018982.1	69814	70674	-	aac(3)-IId	0/0	100	100	ncbi	NG_047251.1	GENTAMICIN	aminoglycoside N-acetyltransferase AAC(3)-IId
CP018982.1	73735	74934	-	tet(A)	0/0	100	100	ncbi	NG_048154.1	TETRACYCLINE	tetracycline efflux MFS transporter Tet(A)
CP018982.1	75988	76824	-	aph(6)-Id	0/0	100	100	ncbi	NG_047466.1	STREPTOMYCIN	aminoglycoside O-phosphotransferase APH(6)-Id
CP018982.1	76824	77651	-	aph(3'')-Ib	0/0	100	100	ncbi	NG_056002.2	STREPTOMYCIN	aminoglycoside O-phosphotransferase APH(3'')-Ib
CP018982.1	77688	78503	-	sul2	0/0	100	100	ncbi	NG_051852.1	SULFONAMIDE	sulfonamide-resistant dihydropteroate synthase Sul2
CP018982.1	79874	80795	+	mph(A)	2021-01-01	100	99.67	ncbi	NG_047986.1	MACROLIDE	Mph(A) family macrolide 2'-phosphotransferase
CP018982.1	86090	86929	-	sul1	0/0	100	100	ncbi	NG_048082.1	SULFONAMIDE	sulfonamide-resistant dihydropteroate synthase Sul1
CP018982.1	87476	88264	-	aadA5	0/0	100	100	ncbi	NG_047357.1	STREPTOMYCIN	ANT(3'')-Ia family aminoglycoside nucleotidyltransferase AadA5
CP018982.1	88395	88868	-	dfrA17	0/0	100	99.79	ncbi	NG_047710.1	TRIMETHOPRIM	trimethoprim-resistant dihydrofolate reductase DfrA17
CP018990.1	116526	117725	-	tet(A)	0/0	100	100	ncbi	NG_048154.1	TETRACYCLINE	tetracycline efflux MFS transporter Tet(A)
CP018990.1	121203	122124	+	mph(A)	2021-01-01	100	99.67	ncbi	NG_047986.1	MACROLIDE	Mph(A) family macrolide 2'-phosphotransferase
CP018990.1	127419	128258	-	sul1	0/0	100	100	ncbi	NG_048082.1	SULFONAMIDE	sulfonamide-resistant dihydropteroate synthase Sul1
CP018990.1	128805	129593	-	aadA5	0/0	100	100	ncbi	NG_047357.1	STREPTOMYCIN	ANT(3'')-Ia family aminoglycoside nucleotidyltransferase AadA5
CP018990.1	129724	130197	-	dfrA17	0/0	100	99.79	ncbi	NG_047710.1	TRIMETHOPRIM	trimethoprim-resistant dihydrofolate reductase DfrA17
CP018998.1	1	841	-	sul1	2021-01-01	100	99.88	ncbi	NG_048082.1	SULFONAMIDE	sulfonamide-resistant dihydropteroate synthase Sul1
CP018998.1	1388	2176	-	aadA5	0/0	100	100	ncbi	NG_047357.1	STREPTOMYCIN	ANT(3'')-Ia family aminoglycoside nucleotidyltransferase AadA5
CP018998.1	2307	2780	-	dfrA17	0/0	100	99.79	ncbi	NG_047710.1	TRIMETHOPRIM	trimethoprim-resistant dihydrofolate reductase DfrA17
CP018998.1	86652	87851	-	tet(A)	0/0	100	100	ncbi	NG_048154.1	TETRACYCLINE	tetracycline efflux MFS transporter Tet(A)
CP018998.1	88905	89741	-	aph(6)-Id	0/0	100	100	ncbi	NG_047466.1	STREPTOMYCIN	aminoglycoside O-phosphotransferase APH(6)-Id
CP018998.1	89741	90568	-	aph(3'')-Ib	0/0	100	100	ncbi	NG_056002.2	STREPTOMYCIN	aminoglycoside O-phosphotransferase APH(3'')-Ib
CP018998.1	90605	91420	-	sul2	0/0	100	100	ncbi	NG_051852.1	SULFONAMIDE	sulfonamide-resistant dihydropteroate synthase Sul2
CP018998.1	92791	93712	+	mph(A)	2021-01-01	100	99.67	ncbi	NG_047986.1	MACROLIDE	Mph(A) family macrolide 2'-phosphotransferase
CP019009.1	1	804	+	aph(3'')-Ib	0/0	97.1	100	ncbi	NG_056002.2	STREPTOMYCIN	aminoglycoside O-phosphotransferase APH(3'')-Ib
CP019009.1	804	1640	+	aph(6)-Id	0/0	100	100	ncbi	NG_047466.1	STREPTOMYCIN	aminoglycoside O-phosphotransferase APH(6)-Id
CP019009.1	2694	3893	+	tet(A)	0/0	100	100	ncbi	NG_048154.1	TETRACYCLINE	tetracycline efflux MFS transporter Tet(A)
CP019009.1	12656	13516	+	aac(3)-IId	0/0	100	100	ncbi	NG_047251.1	GENTAMICIN	aminoglycoside N-acetyltransferase AAC(3)-IId
CP019009.1	14688	15548	+	blaTEM-1	0/0	100	100	ncbi	NG_050145.1	BETA-LACTAM	class A broad-spectrum beta-lactamase TEM-1
CP019009.1	119665	120138	+	dfrA17	0/0	100	99.79	ncbi	NG_047710.1	TRIMETHOPRIM	trimethoprim-resistant dihydrofolate reductase DfrA17
CP019009.1	120269	121057	+	aadA5	0/0	100	100	ncbi	NG_047357.1	STREPTOMYCIN	ANT(3'')-Ia family aminoglycoside nucleotidyltransferase AadA5
CP019009.1	121604	122443	+	sul1	0/0	100	100	ncbi	NG_048082.1	SULFONAMIDE	sulfonamide-resistant dihydropteroate synthase Sul1
CP019009.1	127738	128659	-	mph(A)	2021-01-01	100	99.67	ncbi	NG_047986.1	MACROLIDE	Mph(A) family macrolide 2'-phosphotransferase
CP019009.1	130030	130845	+	sul2	0/0	100	100	ncbi	NG_051852.1	SULFONAMIDE	sulfonamide-resistant dihydropteroate synthase Sul2
CP019014.1	1	804	+	aph(3'')-Ib	0/0	97.1	100	ncbi	NG_056002.2	STREPTOMYCIN	aminoglycoside O-phosphotransferase APH(3'')-Ib
CP019014.1	804	1640	+	aph(6)-Id	0/0	100	100	ncbi	NG_047464.1	STREPTOMYCIN	aminoglycoside O-phosphotransferase APH(6)-Id
CP019014.1	6006	6887	-	blaKPC-3	0/0	100	100	ncbi	NG_049257.1	CARBAPENEM	carbapenem-hydrolyzing class A beta-lactamase KPC-3
CP019014.1	32080	33279	-	tet(A)	0/0	100	100	ncbi	NG_048154.1	TETRACYCLINE	tetracycline efflux MFS transporter Tet(A)
CP019014.1	40160	40999	-	sul1	0/0	100	100	ncbi	NG_048082.1	SULFONAMIDE	sulfonamide-resistant dihydropteroate synthase Sul1
CP019014.1	41546	42334	-	aadA5	0/0	100	100	ncbi	NG_047357.1	STREPTOMYCIN	ANT(3'')-Ia family aminoglycoside nucleotidyltransferase AadA5
CP019014.1	42465	42938	-	dfrA17	0/0	100	99.79	ncbi	NG_047710.1	TRIMETHOPRIM	trimethoprim-resistant dihydrofolate reductase DfrA17
CP019014.1	141954	142769	+	sul2	0/0	100	100	ncbi	NG_051852.1	SULFONAMIDE	sulfonamide-resistant dihydropteroate synthase Sul2
CP019028.1	54705	55178	+	dfrA17	0/0	100	99.79	ncbi	NG_047710.1	TRIMETHOPRIM	trimethoprim-resistant dihydrofolate reductase DfrA17
CP019028.1	55309	56097	+	aadA5	0/0	100	100	ncbi	NG_047357.1	STREPTOMYCIN	ANT(3'')-Ia family aminoglycoside nucleotidyltransferase AadA5
CP019028.1	56644	57483	+	sul1	0/0	100	100	ncbi	NG_048082.1	SULFONAMIDE	sulfonamide-resistant dihydropteroate synthase Sul1
CP019028.1	62778	63708	-	mph(A)	2021-02-10	100	98.71	ncbi	NG_047986.1	MACROLIDE	Mph(A) family macrolide 2'-phosphotransferase
CP019028.1	64890	65627	+	erm(B)	0/0	100	99.86	ncbi	NG_047804.1	MACROLIDE	23S rRNA (adenine(2058)-N(6))-methyltransferase Erm(B)
CP019051.1	877136	878269	+	blaEC-18	0/0	100	99.91	ncbi	NG_049083.1	CEPHALOSPORIN	class C extended-spectrum beta-lactamase EC-18
CP019051.1	1534488	1535147	+	catA1	0/0	100	99.85	ncbi	NG_047582.1	CHLORAMPHENICOL	type A-1 chloramphenicol O-acetyltransferase
CP019051.1	1536183	1537104	+	mph(A)	2021-01-01	100	99.67	ncbi	NG_047986.1	MACROLIDE	Mph(A) family macrolide 2'-phosphotransferase
CP019051.1	1540550	1540966	+	fosA3	0/0	100	100	ncbi	NG_050407.1	FOSFOMYCIN	fosfomycin resistance glutathione transferase FosA3
CP019051.1	1544671	1545144	+	dfrA17	0/0	100	99.79	ncbi	NG_047710.1	TRIMETHOPRIM	trimethoprim-resistant dihydrofolate reductase DfrA17
CP019051.1	1545275	1546063	+	aadA5	0/0	100	100	ncbi	NG_047357.1	STREPTOMYCIN	ANT(3'')-Ia family aminoglycoside nucleotidyltransferase AadA5
CP019051.1	1546610	1547449	+	sul1	0/0	100	100	ncbi	NG_048082.1	SULFONAMIDE	sulfonamide-resistant dihydropteroate synthase Sul1
CP019051.1	1551142	1552677	+	qepA1	0/0	100	100	ncbi	NG_050459.1	QUINOLONE	fluoroquinolone efflux MFS transporter QepA1
CP019051.1	1556131	1556886	-	rmtB1	0/0	100	100	ncbi	NG_048058.1	AMINOGLYCOSIDE	16S rRNA (guanine(1405)-N(7))-methyltransferase RmtB1
CP019051.1	1557056	1557916	-	blaTEM-1	0/0	100	100	ncbi	NG_050145.1	BETA-LACTAM	class A broad-spectrum beta-lactamase TEM-1
CP019051.1	1562670	1563530	+	blaTEM-1	0/0	100	100	ncbi	NG_050145.1	BETA-LACTAM	class A broad-spectrum beta-lactamase TEM-1
CP019051.1	2241083	2241898	+	sul2	0/0	100	99.88	ncbi	NG_051852.1	SULFONAMIDE	sulfonamide-resistant dihydropteroate synthase Sul2
CP019051.1	2241935	2242762	+	aph(3'')-Ib	0/0	100	100	ncbi	NG_056002.2	STREPTOMYCIN	aminoglycoside O-phosphotransferase APH(3'')-Ib
CP019051.1	2242762	2243598	+	aph(6)-Id	0/0	100	100	ncbi	NG_047464.1	STREPTOMYCIN	aminoglycoside O-phosphotransferase APH(6)-Id
CP019051.1	2244934	2246133	+	tet(A)	0/0	100	99.92	ncbi	NG_048153.1	TETRACYCLINE	tetracycline efflux MFS transporter Tet(A)
CP019051.1	2246733	2247947	-	floR	0/0	100	99.83	ncbi	NG_047869.1	CHLORAMPHENICOL;FLORFENICOL	chloramphenicol/florfenicol efflux MFS transporter FloR
CP019076.1	80208	80681	+	dfrA17	0/0	100	99.79	ncbi	NG_047710.1	TRIMETHOPRIM	trimethoprim-resistant dihydrofolate reductase DfrA17
CP019076.1	80812	81600	+	aadA5	0/0	100	100	ncbi	NG_047357.1	STREPTOMYCIN	ANT(3'')-Ia family aminoglycoside nucleotidyltransferase AadA5
CP019076.1	82147	82986	+	sul1	0/0	100	100	ncbi	NG_048082.1	SULFONAMIDE	sulfonamide-resistant dihydropteroate synthase Sul1
CP019076.1	88281	89202	-	mph(A)	2021-01-01	100	99.67	ncbi	NG_047986.1	MACROLIDE	Mph(A) family macrolide 2'-phosphotransferase
CP019076.1	90111	90971	+	aac(3)-IIe	0/0	100	99.77	ncbi	NG_047244.1	GENTAMICIN	aminoglycoside N-acetyltransferase AAC(3)-IIe
CP019076.1	96125	97000	-	blaCTX-M-15	0/0	100	100	ncbi	NG_048935.1	CEPHALOSPORIN	class A extended-spectrum beta-lactamase CTX-M-15
CP019076.1	98945	99775	-	blaOXA-1	0/0	100	100	ncbi	NG_049392.1	CEPHALOSPORIN	oxacillin-hydrolyzing class D beta-lactamase OXA-1
CP019076.1	99906	100460	-	aac(6')-Ib-D181Y	0/0	100	99.82	ncbi	NG_067946.1	AMIKACIN;KANAMYCIN;TOBRAMYCIN	AAC(6')-Ib family aminoglycoside 6'-N-acetyltransferase
CP019076.1	103960	105159	+	tet(A)	0/0	100	100	ncbi	NG_048154.1	TETRACYCLINE	tetracycline efflux MFS transporter Tet(A)
CP019256.1	1162766	1163899	+	blaEC-13	0/0	100	99.91	ncbi	NG_049079.1	CEPHALOSPORIN	class C extended-spectrum beta-lactamase EC-13
CP019256.1	3450631	3451491	+	aac(3)-IIe	0/0	100	99.77	ncbi	NG_047244.1	GENTAMICIN	aminoglycoside N-acetyltransferase AAC(3)-IIe
CP019256.1	3453135	3456287	-	oqxB	0/0	100	100	ncbi	NG_048025.1	PHENICOL;QUINOLONE	multidrug efflux RND transporter permease subunit OqxB
CP019256.1	3456311	3457486	-	oqxA	0/0	100	100	ncbi	NG_048024.1	PHENICOL;QUINOLONE	multidrug efflux RND transporter periplasmic adaptor subunit OqxA
CP019256.1	3472166	3473371	+	tet(B)	0/0	100	100	ncbi	NG_048163.1	TETRACYCLINE	tetracycline efflux MFS transporter Tet(B)
CP019256.1	3474574	3475047	+	dfrA17	0/0	100	99.79	ncbi	NG_047710.1	TRIMETHOPRIM	trimethoprim-resistant dihydrofolate reductase DfrA17
CP019256.1	3475178	3475966	+	aadA5	0/0	100	100	ncbi	NG_047357.1	STREPTOMYCIN	ANT(3'')-Ia family aminoglycoside nucleotidyltransferase AadA5
CP019256.1	3476513	3477352	+	sul1	0/0	100	100	ncbi	NG_048082.1	SULFONAMIDE	sulfonamide-resistant dihydropteroate synthase Sul1
CP019256.1	3482647	3483568	-	mph(A)	2021-01-01	100	99.67	ncbi	NG_047986.1	MACROLIDE	Mph(A) family macrolide 2'-phosphotransferase
CP020117.1	40989	41849	-	blaTEM-1	0/0	100	100	ncbi	NG_050145.1	BETA-LACTAM	class A broad-spectrum beta-lactamase TEM-1
CP020117.1	44111	45310	-	tet(A)	0/0	100	100	ncbi	NG_048154.1	TETRACYCLINE	tetracycline efflux MFS transporter Tet(A)
CP020117.1	46364	47200	-	aph(6)-Id	0/0	100	100	ncbi	NG_047466.1	STREPTOMYCIN	aminoglycoside O-phosphotransferase APH(6)-Id
CP020117.1	47200	48027	-	aph(3'')-Ib	0/0	100	100	ncbi	NG_056002.2	STREPTOMYCIN	aminoglycoside O-phosphotransferase APH(3'')-Ib
CP020117.1	48064	48879	-	sul2	0/0	100	100	ncbi	NG_051852.1	SULFONAMIDE	sulfonamide-resistant dihydropteroate synthase Sul2
CP020117.1	50250	51171	+	mph(A)	2021-01-01	100	99.67	ncbi	NG_047986.1	MACROLIDE	Mph(A) family macrolide 2'-phosphotransferase
CP020117.1	56466	57305	-	sul1	0/0	100	100	ncbi	NG_048082.1	SULFONAMIDE	sulfonamide-resistant dihydropteroate synthase Sul1
CP020117.1	57852	58640	-	aadA5	0/0	100	100	ncbi	NG_047357.1	STREPTOMYCIN	ANT(3'')-Ia family aminoglycoside nucleotidyltransferase AadA5
CP020117.1	58771	59244	-	dfrA17	0/0	100	99.79	ncbi	NG_047710.1	TRIMETHOPRIM	trimethoprim-resistant dihydrofolate reductase DfrA17
CP020338.1	34453	35652	-	tet(A)	0/0	100	99.92	ncbi	NG_048154.1	TETRACYCLINE	tetracycline efflux MFS transporter Tet(A)
CP020338.1	40307	40963	-	qnrS1	0/0	100	100	ncbi	NG_050543.1	QUINOLONE	quinolone resistance pentapeptide repeat protein QnrS1
CP020338.1	43961	44434	+	dfrA17	0/0	100	99.79	ncbi	NG_047710.1	TRIMETHOPRIM	trimethoprim-resistant dihydrofolate reductase DfrA17
CP020338.1	44565	45353	+	aadA5	0/0	100	100	ncbi	NG_047357.1	STREPTOMYCIN	ANT(3'')-Ia family aminoglycoside nucleotidyltransferase AadA5
CP020338.1	45900	46739	+	sul1	0/0	100	100	ncbi	NG_048082.1	SULFONAMIDE	sulfonamide-resistant dihydropteroate synthase Sul1
CP020338.1	48690	49550	+	aac(3)-IId	0/0	100	100	ncbi	NG_047251.1	GENTAMICIN	aminoglycoside N-acetyltransferase AAC(3)-IId
CP020338.1	53070	53991	+	mph(A)	2021-01-01	100	99.67	ncbi	NG_047986.1	MACROLIDE	Mph(A) family macrolide 2'-phosphotransferase
CP020338.1	57892	58752	+	blaTEM-1	0/0	100	100	ncbi	NG_050145.1	BETA-LACTAM	class A broad-spectrum beta-lactamase TEM-1
CP020496.1	57809	59014	+	tet(B)	0/0	100	100	ncbi	NG_048163.1	TETRACYCLINE	tetracycline efflux MFS transporter Tet(B)
CP020496.1	62570	63043	+	dfrA17	0/0	100	99.79	ncbi	NG_047710.1	TRIMETHOPRIM	trimethoprim-resistant dihydrofolate reductase DfrA17
CP020496.1	63174	63962	+	aadA5	0/0	100	100	ncbi	NG_047357.1	STREPTOMYCIN	ANT(3'')-Ia family aminoglycoside nucleotidyltransferase AadA5
CP020496.1	64509	65348	+	sul1	0/0	100	100	ncbi	NG_048082.1	SULFONAMIDE	sulfonamide-resistant dihydropteroate synthase Sul1
CP020496.1	67041	67901	+	blaTEM-1	0/0	100	100	ncbi	NG_050145.1	BETA-LACTAM	class A broad-spectrum beta-lactamase TEM-1
CP020496.1	74342	75217	+	blaCTX-M-15	0/0	100	100	ncbi	NG_048935.1	CEPHALOSPORIN	class A extended-spectrum beta-lactamase CTX-M-15
CP020496.1	79254	80084	-	blaOXA-1	0/0	100	100	ncbi	NG_049392.1	CEPHALOSPORIN	oxacillin-hydrolyzing class D beta-lactamase OXA-1
CP020496.1	80215	80769	-	aac(6')-Ib-D181Y	0/0	100	99.82	ncbi	NG_067946.1	AMIKACIN;KANAMYCIN;TOBRAMYCIN	AAC(6')-Ib family aminoglycoside 6'-N-acetyltransferase
CP020496.1	101907	102767	+	aac(3)-IId	0/0	100	100	ncbi	NG_047251.1	GENTAMICIN	aminoglycoside N-acetyltransferase AAC(3)-IId
CP020519.1	39223	40428	+	tet(B)	0/0	100	100	ncbi	NG_048163.1	TETRACYCLINE	tetracycline efflux MFS transporter Tet(B)
CP020519.1	43984	44457	+	dfrA17	0/0	100	99.79	ncbi	NG_047710.1	TRIMETHOPRIM	trimethoprim-resistant dihydrofolate reductase DfrA17
CP020519.1	44588	45376	+	aadA5	0/0	100	100	ncbi	NG_047357.1	STREPTOMYCIN	ANT(3'')-Ia family aminoglycoside nucleotidyltransferase AadA5
CP020519.1	45923	46762	+	sul1	0/0	100	100	ncbi	NG_048082.1	SULFONAMIDE	sulfonamide-resistant dihydropteroate synthase Sul1
CP020519.1	48455	49315	+	blaTEM-1	0/0	100	100	ncbi	NG_050145.1	BETA-LACTAM	class A broad-spectrum beta-lactamase TEM-1
CP020519.1	55756	56631	+	blaCTX-M-15	0/0	100	100	ncbi	NG_048935.1	CEPHALOSPORIN	class A extended-spectrum beta-lactamase CTX-M-15
CP020519.1	60668	61498	-	blaOXA-1	0/0	100	100	ncbi	NG_049392.1	CEPHALOSPORIN	oxacillin-hydrolyzing class D beta-lactamase OXA-1
CP020519.1	61629	62183	-	aac(6')-Ib-D181Y	0/0	100	99.82	ncbi	NG_067946.1	AMIKACIN;KANAMYCIN;TOBRAMYCIN	AAC(6')-Ib family aminoglycoside 6'-N-acetyltransferase
CP020519.1	83321	84181	+	aac(3)-IId	0/0	100	100	ncbi	NG_047251.1	GENTAMICIN	aminoglycoside N-acetyltransferase AAC(3)-IId
CP021087.1	51835	52695	+	blaTEM-1	0/0	100	100	ncbi	NG_050145.1	BETA-LACTAM	class A broad-spectrum beta-lactamase TEM-1
CP021087.1	54741	55946	-	tet(B)	0/0	100	100	ncbi	NG_048163.1	TETRACYCLINE	tetracycline efflux MFS transporter Tet(B)
CP021087.1	61406	62065	+	catA1	0/0	100	99.85	ncbi	NG_047582.1	CHLORAMPHENICOL	type A-1 chloramphenicol O-acetyltransferase
CP021087.1	68089	68562	+	dfrA17	0/0	100	99.79	ncbi	NG_047710.1	TRIMETHOPRIM	trimethoprim-resistant dihydrofolate reductase DfrA17
CP021087.1	68693	69481	+	aadA5	0/0	100	100	ncbi	NG_047357.1	STREPTOMYCIN	ANT(3'')-Ia family aminoglycoside nucleotidyltransferase AadA5
CP021087.1	70028	70867	+	sul1	0/0	100	100	ncbi	NG_048082.1	SULFONAMIDE	sulfonamide-resistant dihydropteroate synthase Sul1
CP021087.1	76162	77083	-	mph(A)	2021-01-01	100	99.67	ncbi	NG_047986.1	MACROLIDE	Mph(A) family macrolide 2'-phosphotransferase
CP021087.1	78869	79684	+	sul2	0/0	100	99.88	ncbi	NG_048118.1	SULFONAMIDE	sulfonamide-resistant dihydropteroate synthase Sul2
CP021087.1	79721	80548	+	aph(3'')-Ib	0/0	100	100	ncbi	NG_056002.2	STREPTOMYCIN	aminoglycoside O-phosphotransferase APH(3'')-Ib
CP021087.1	80548	81384	+	aph(6)-Id	0/0	100	100	ncbi	NG_047464.1	STREPTOMYCIN	aminoglycoside O-phosphotransferase APH(6)-Id
CP021180.1	26728	27201	+	dfrA17	0/0	100	99.79	ncbi	NG_047710.1	TRIMETHOPRIM	trimethoprim-resistant dihydrofolate reductase DfrA17
CP021180.1	27332	28120	+	aadA5	0/0	100	100	ncbi	NG_047357.1	STREPTOMYCIN	ANT(3'')-Ia family aminoglycoside nucleotidyltransferase AadA5
CP021180.1	28667	29506	+	sul1	0/0	100	100	ncbi	NG_048082.1	SULFONAMIDE	sulfonamide-resistant dihydropteroate synthase Sul1
CP021180.1	34801	35722	-	mph(A)	2021-01-01	100	99.67	ncbi	NG_047986.1	MACROLIDE	Mph(A) family macrolide 2'-phosphotransferase
CP021180.1	37093	37908	+	sul2	0/0	100	100	ncbi	NG_051852.1	SULFONAMIDE	sulfonamide-resistant dihydropteroate synthase Sul2
CP021180.1	37945	38772	+	aph(3'')-Ib	0/0	100	100	ncbi	NG_056002.2	STREPTOMYCIN	aminoglycoside O-phosphotransferase APH(3'')-Ib
CP021180.1	38772	39608	+	aph(6)-Id	0/0	100	100	ncbi	NG_047466.1	STREPTOMYCIN	aminoglycoside O-phosphotransferase APH(6)-Id
CP021180.1	40662	41861	+	tet(A)	0/0	100	100	ncbi	NG_048154.1	TETRACYCLINE	tetracycline efflux MFS transporter Tet(A)
CP021180.1	125693	126568	+	blaCTX-M-27	0/0	100	100	ncbi	NG_048976.1	CEPHALOSPORIN	class A extended-spectrum beta-lactamase CTX-M-27
CP021690.1	94171	94644	+	dfrA17	0/0	100	99.79	ncbi	NG_047710.1	TRIMETHOPRIM	trimethoprim-resistant dihydrofolate reductase DfrA17
CP021690.1	94775	95563	+	aadA5	0/0	100	100	ncbi	NG_047357.1	STREPTOMYCIN	ANT(3'')-Ia family aminoglycoside nucleotidyltransferase AadA5
CP021690.1	96110	96949	+	sul1	0/0	100	100	ncbi	NG_048082.1	SULFONAMIDE	sulfonamide-resistant dihydropteroate synthase Sul1
CP021690.1	102244	103165	-	mph(A)	2021-01-01	100	99.67	ncbi	NG_047986.1	MACROLIDE	Mph(A) family macrolide 2'-phosphotransferase
CP021690.1	104536	105351	+	sul2	0/0	100	100	ncbi	NG_051852.1	SULFONAMIDE	sulfonamide-resistant dihydropteroate synthase Sul2
CP021690.1	105388	106215	+	aph(3'')-Ib	0/0	100	100	ncbi	NG_056002.2	STREPTOMYCIN	aminoglycoside O-phosphotransferase APH(3'')-Ib
CP021690.1	106215	107051	+	aph(6)-Id	0/0	100	100	ncbi	NG_047466.1	STREPTOMYCIN	aminoglycoside O-phosphotransferase APH(6)-Id
CP021690.1	108105	109304	+	tet(A)	0/0	100	100	ncbi	NG_048154.1	TETRACYCLINE	tetracycline efflux MFS transporter Tet(A)
CP021690.1	112365	113225	+	aac(3)-IId	0/0	100	100	ncbi	NG_047251.1	GENTAMICIN	aminoglycoside N-acetyltransferase AAC(3)-IId
CP021690.1	114397	115257	+	blaTEM-135	0/0	100	99.88	ncbi	NG_050179.1	BETA-LACTAM	class A broad-spectrum beta-lactamase TEM-135
CP021690.1	117602	118462	+	blaTEM-135	0/0	100	99.88	ncbi	NG_050179.1	BETA-LACTAM	class A broad-spectrum beta-lactamase TEM-135
CP021690.1	120807	121667	+	blaTEM-135	0/0	100	99.88	ncbi	NG_050179.1	BETA-LACTAM	class A broad-spectrum beta-lactamase TEM-135
CP021690.1	124012	124872	+	blaTEM-135	0/0	100	99.88	ncbi	NG_050179.1	BETA-LACTAM	class A broad-spectrum beta-lactamase TEM-135
CP021690.1	127216	128076	+	blaTEM-135	0/0	100	99.88	ncbi	NG_050179.1	BETA-LACTAM	class A broad-spectrum beta-lactamase TEM-135
CP021690.1	130421	131281	+	blaTEM-135	0/0	100	99.88	ncbi	NG_050179.1	BETA-LACTAM	class A broad-spectrum beta-lactamase TEM-135
CP021690.1	133626	134486	+	blaTEM-135	0/0	100	99.88	ncbi	NG_050179.1	BETA-LACTAM	class A broad-spectrum beta-lactamase TEM-135
CP021695.1	82197	83012	+	sul2	0/0	100	100	ncbi	NG_051852.1	SULFONAMIDE	sulfonamide-resistant dihydropteroate synthase Sul2
CP021695.1	86825	88039	-	floR	0/0	100	100	ncbi	NG_047865.1	CHLORAMPHENICOL;FLORFENICOL	chloramphenicol/florfenicol efflux MFS transporter FloR
CP021695.1	120523	121338	-	aph(3')-Ia	0/0	100	100	ncbi	NG_047441.1	KANAMYCIN	aminoglycoside O-phosphotransferase APH(3')-Ia
CP021695.1	128820	129635	+	sul2	0/0	100	100	ncbi	NG_051852.1	SULFONAMIDE	sulfonamide-resistant dihydropteroate synthase Sul2
CP021695.1	184231	185112	+	blaKPC-6	0/0	100	100	ncbi	NG_049260.1	CARBAPENEM	carbapenem-hydrolyzing class A beta-lactamase KPC-6
CP021695.1	197660	198499	-	sul1	0/0	100	100	ncbi	NG_048082.1	SULFONAMIDE	sulfonamide-resistant dihydropteroate synthase Sul1
CP021695.1	199046	199834	-	aadA5	0/0	100	100	ncbi	NG_047357.1	STREPTOMYCIN	ANT(3'')-Ia family aminoglycoside nucleotidyltransferase AadA5
CP021695.1	199965	200438	-	dfrA17	0/0	100	99.79	ncbi	NG_047710.1	TRIMETHOPRIM	trimethoprim-resistant dihydrofolate reductase DfrA17
CP021728.1	6416	7615	-	tet(A)	0/0	100	100	ncbi	NG_048154.1	TETRACYCLINE	tetracycline efflux MFS transporter Tet(A)
CP021728.1	12798	13214	-	fosA3	0/0	100	100	ncbi	NG_050407.1	FOSFOMYCIN	fosfomycin resistance glutathione transferase FosA3
CP021728.1	30918	34070	-	oqxB	0/0	100	100	ncbi	NG_048025.1	PHENICOL;QUINOLONE	multidrug efflux RND transporter permease subunit OqxB
CP021728.1	34094	35269	-	oqxA	0/0	100	100	ncbi	NG_048024.1	PHENICOL;QUINOLONE	multidrug efflux RND transporter periplasmic adaptor subunit OqxA
CP021728.1	37340	37731	-	bleO	0/0	96.79	100	ncbi	NG_047557.1	BLEOMYCIN	bleomycin binding protein
CP021728.1	40359	41198	+	sul1	0/0	100	100	ncbi	NG_048082.1	SULFONAMIDE	sulfonamide-resistant dihydropteroate synthase Sul1
CP021728.1	45030	45503	+	dfrA17	0/0	100	99.79	ncbi	NG_047710.1	TRIMETHOPRIM	trimethoprim-resistant dihydrofolate reductase DfrA17
CP021728.1	47929	48744	+	sul2	0/0	100	100	ncbi	NG_051852.1	SULFONAMIDE	sulfonamide-resistant dihydropteroate synthase Sul2
CP021728.1	48781	49611	+	aph(3'')-Ib	2021-01-03	100	99.64	ncbi	NG_056002.2	STREPTOMYCIN	aminoglycoside O-phosphotransferase APH(3'')-Ib
CP021728.1	49611	50447	+	aph(6)-Id	0/0	100	100	ncbi	NG_047464.1	STREPTOMYCIN	aminoglycoside O-phosphotransferase APH(6)-Id
CP021737.1	29828	31027	-	tet(A)	0/0	100	100	ncbi	NG_048154.1	TETRACYCLINE	tetracycline efflux MFS transporter Tet(A)
CP021737.1	36058	36531	+	dfrA17	0/0	100	99.79	ncbi	NG_047710.1	TRIMETHOPRIM	trimethoprim-resistant dihydrofolate reductase DfrA17
CP021737.1	36662	37450	+	aadA5	0/0	100	100	ncbi	NG_047357.1	STREPTOMYCIN	ANT(3'')-Ia family aminoglycoside nucleotidyltransferase AadA5
CP021737.1	37997	38836	+	sul1	0/0	100	100	ncbi	NG_048082.1	SULFONAMIDE	sulfonamide-resistant dihydropteroate synthase Sul1
CP021737.1	44131	45052	-	mph(A)	2021-01-01	100	99.67	ncbi	NG_047986.1	MACROLIDE	Mph(A) family macrolide 2'-phosphotransferase
CP021871.1	32368	32841	+	dfrA17	0/0	100	99.79	ncbi	NG_047710.1	TRIMETHOPRIM	trimethoprim-resistant dihydrofolate reductase DfrA17
CP021871.1	32972	33760	+	aadA5	0/0	100	100	ncbi	NG_047357.1	STREPTOMYCIN	ANT(3'')-Ia family aminoglycoside nucleotidyltransferase AadA5
CP021871.1	34307	35146	+	sul1	0/0	100	100	ncbi	NG_048082.1	SULFONAMIDE	sulfonamide-resistant dihydropteroate synthase Sul1
CP021871.1	40441	41362	-	mph(A)	2021-01-01	100	99.67	ncbi	NG_047986.1	MACROLIDE	Mph(A) family macrolide 2'-phosphotransferase
CP021871.1	42733	43548	+	sul2	0/0	100	100	ncbi	NG_051852.1	SULFONAMIDE	sulfonamide-resistant dihydropteroate synthase Sul2
CP021871.1	43585	44412	+	aph(3'')-Ib	0/0	100	100	ncbi	NG_056002.2	STREPTOMYCIN	aminoglycoside O-phosphotransferase APH(3'')-Ib
CP021871.1	44412	45248	+	aph(6)-Id	0/0	100	100	ncbi	NG_047466.1	STREPTOMYCIN	aminoglycoside O-phosphotransferase APH(6)-Id
CP021871.1	46302	47501	+	tet(A)	0/0	100	100	ncbi	NG_048154.1	TETRACYCLINE	tetracycline efflux MFS transporter Tet(A)
CP021871.1	49079	49954	-	blaCTX-M-27	0/0	100	100	ncbi	NG_048976.1	CEPHALOSPORIN	class A extended-spectrum beta-lactamase CTX-M-27
CP021880.1	114760	115314	+	aac(6')-Ib-D181Y	0/0	100	99.82	ncbi	NG_067946.1	AMIKACIN;KANAMYCIN;TOBRAMYCIN	AAC(6')-Ib family aminoglycoside 6'-N-acetyltransferase
CP021880.1	115445	116275	+	blaOXA-1	0/0	100	100	ncbi	NG_049392.1	CEPHALOSPORIN	oxacillin-hydrolyzing class D beta-lactamase OXA-1
CP021880.1	117718	118578	+	aac(3)-IIe	0/0	100	99.77	ncbi	NG_047244.1	GENTAMICIN	aminoglycoside N-acetyltransferase AAC(3)-IIe
CP021880.1	123732	124607	-	blaCTX-M-15	0/0	100	100	ncbi	NG_048935.1	CEPHALOSPORIN	class A extended-spectrum beta-lactamase CTX-M-15
CP021880.1	128290	128763	+	dfrA17	0/0	100	99.79	ncbi	NG_047710.1	TRIMETHOPRIM	trimethoprim-resistant dihydrofolate reductase DfrA17
CP021880.1	128894	129682	+	aadA5	0/0	100	100	ncbi	NG_047357.1	STREPTOMYCIN	ANT(3'')-Ia family aminoglycoside nucleotidyltransferase AadA5
CP021880.1	130229	131068	+	sul1	0/0	100	100	ncbi	NG_048082.1	SULFONAMIDE	sulfonamide-resistant dihydropteroate synthase Sul1
CP021880.1	132635	133556	+	mph(A)	2021-01-01	100	99.67	ncbi	NG_047986.1	MACROLIDE	Mph(A) family macrolide 2'-phosphotransferase
CP021880.1	139176	140381	+	tet(B)	0/0	100	100	ncbi	NG_048163.1	TETRACYCLINE	tetracycline efflux MFS transporter Tet(B)
CP022227.3	21616	22821	+	tet(B)	0/0	100	100	ncbi	NG_048163.1	TETRACYCLINE	tetracycline efflux MFS transporter Tet(B)
CP022227.3	44814	45735	-	mph(A)	2021-01-01	100	99.67	ncbi	NG_047986.1	MACROLIDE	Mph(A) family macrolide 2'-phosphotransferase
CP022227.3	47302	48141	-	sul1	0/0	100	100	ncbi	NG_048082.1	SULFONAMIDE	sulfonamide-resistant dihydropteroate synthase Sul1
CP022227.3	48688	49476	-	aadA5	0/0	100	100	ncbi	NG_047357.1	STREPTOMYCIN	ANT(3'')-Ia family aminoglycoside nucleotidyltransferase AadA5
CP022227.3	49607	50080	-	dfrA17	0/0	100	99.79	ncbi	NG_047710.1	TRIMETHOPRIM	trimethoprim-resistant dihydrofolate reductase DfrA17
CP022227.3	53763	54638	+	blaCTX-M-15	0/0	100	100	ncbi	NG_048935.1	CEPHALOSPORIN	class A extended-spectrum beta-lactamase CTX-M-15
CP022227.3	59792	60652	-	aac(3)-IIe	0/0	100	99.77	ncbi	NG_047244.1	GENTAMICIN	aminoglycoside N-acetyltransferase AAC(3)-IIe
CP022227.3	62095	62925	-	blaOXA-1	0/0	100	100	ncbi	NG_049392.1	CEPHALOSPORIN	oxacillin-hydrolyzing class D beta-lactamase OXA-1
CP022227.3	63056	63610	-	aac(6')-Ib-D181Y	0/0	100	99.82	ncbi	NG_067946.1	AMIKACIN;KANAMYCIN;TOBRAMYCIN	AAC(6')-Ib family aminoglycoside 6'-N-acetyltransferase
CP022348.1	268124	269329	-	tet(B)	0/0	100	100	ncbi	NG_048163.1	TETRACYCLINE	tetracycline efflux MFS transporter Tet(B)
CP022348.1	347814	348989	+	oqxA10	2021-02-04	99.83	86.93	ncbi	NG_050418.1	PHENICOL;QUINOLONE	multidrug efflux RND transporter periplasmic adaptor subunit OqxA10
CP022348.1	349014	352141	+	oqxB9	0/0	99.21	89.42	ncbi	NG_050458.1	PHENICOL;QUINOLONE	multidrug efflux RND transporter permease subunit OqxB9
CP022348.1	614153	614966	+	aph(3')-Ia	0/0	99.75	99.14	ncbi	NG_047436.1	KANAMYCIN	aminoglycoside O-phosphotransferase APH(3')-Ia
CP022348.1	4283323	4283739	+	fosA_gen	0/0	99.29	82.49	ncbi	NG_047885.1	FOSFOMYCIN	FosA family fosfomycin resistance glutathione transferase
CP022348.1	5128151	5129026	-	blaOXY-1-1	0/0	100	99.77	ncbi	NG_049841.1	BETA-LACTAM	class A extended-spectrum beta-lactamase OXY-1-1
CP022348.1	5621931	5622404	+	dfrA17	0/0	100	99.79	ncbi	NG_047710.1	TRIMETHOPRIM	trimethoprim-resistant dihydrofolate reductase DfrA17
CP022348.1	5622535	5623323	+	aadA5	0/0	100	100	ncbi	NG_047357.1	STREPTOMYCIN	ANT(3'')-Ia family aminoglycoside nucleotidyltransferase AadA5
CP022348.1	5623870	5624709	+	sul1	0/0	100	100	ncbi	NG_048082.1	SULFONAMIDE	sulfonamide-resistant dihydropteroate synthase Sul1
CP022348.1	5630004	5630925	-	mph(A)	2021-01-01	100	99.67	ncbi	NG_047986.1	MACROLIDE	Mph(A) family macrolide 2'-phosphotransferase
CP022348.1	5638724	5639383	+	catA1	0/0	100	99.85	ncbi	NG_047582.1	CHLORAMPHENICOL	type A-1 chloramphenicol O-acetyltransferase
CP022348.1	5644051	5644911	-	blaTEM-1	0/0	100	100	ncbi	NG_050145.1	BETA-LACTAM	class A broad-spectrum beta-lactamase TEM-1
CP022451.1	8468	9667	-	tet(A)	0/0	100	99.92	ncbi	NG_048154.1	TETRACYCLINE	tetracycline efflux MFS transporter Tet(A)
CP022451.1	13487	14326	-	sul1	0/0	100	100	ncbi	NG_048082.1	SULFONAMIDE	sulfonamide-resistant dihydropteroate synthase Sul1
CP022451.1	14890	15342	-	arr-3	0/0	100	100	ncbi	NG_048581.1	RIFAMYCIN	NAD(+)--rifampin ADP-ribosyltransferase Arr-3
CP022451.1	15427	16059	-	catB3	0/0	100	100	ncbi	NG_047604.1	CHLORAMPHENICOL	type B-3 chloramphenicol O-acetyltransferase CatB3
CP022451.1	16197	17027	-	blaOXA-1	0/0	100	100	ncbi	NG_049392.1	CEPHALOSPORIN	oxacillin-hydrolyzing class D beta-lactamase OXA-1
CP022451.1	17158	17712	-	aac(6')-Ib-D181Y	0/0	100	99.82	ncbi	NG_067946.1	AMIKACIN;KANAMYCIN;TOBRAMYCIN	AAC(6')-Ib family aminoglycoside 6'-N-acetyltransferase
CP022451.1	18674	19450	+	aac(3)-IVa	0/0	100	99.87	ncbi	NG_047253.1	GENTAMICIN	aminoglycoside N-acetyltransferase AAC(3)-IVa
CP022451.1	19679	20704	+	aph(4)-Ia	0/0	100	100	ncbi	NG_047456.1	HYGROMYCIN	aminoglycoside O-phosphotransferase APH(4)-Ia
CP022451.1	25551	26366	+	sul2	0/0	100	100	ncbi	NG_051852.1	SULFONAMIDE	sulfonamide-resistant dihydropteroate synthase Sul2
CP022451.1	28869	30083	-	floR	0/0	100	100	ncbi	NG_047877.1	CHLORAMPHENICOL;FLORFENICOL	chloramphenicol/florfenicol efflux MFS transporter FloR
CP022451.1	37244	38119	+	blaCTX-M-65	0/0	100	100	ncbi	NG_049016.1	CEPHALOSPORIN	class A extended-spectrum beta-lactamase CTX-M-65
CP022451.1	41963	42379	+	fosA3	0/0	100	100	ncbi	NG_050407.1	FOSFOMYCIN	fosfomycin resistance glutathione transferase FosA3
CP022451.1	44270	45130	-	blaTEM-1	0/0	100	100	ncbi	NG_050145.1	BETA-LACTAM	class A broad-spectrum beta-lactamase TEM-1
CP022451.1	48334	49149	+	sul2	0/0	100	99.75	ncbi	NG_048118.1	SULFONAMIDE	sulfonamide-resistant dihydropteroate synthase Sul2
CP022451.1	49186	50013	+	aph(3'')-Ib	0/0	100	100	ncbi	NG_056002.2	STREPTOMYCIN	aminoglycoside O-phosphotransferase APH(3'')-Ib
CP022451.1	50013	50849	+	aph(6)-Id	0/0	100	100	ncbi	NG_047464.1	STREPTOMYCIN	aminoglycoside O-phosphotransferase APH(6)-Id
CP022451.1	51934	53109	+	oqxA	0/0	100	100	ncbi	NG_048024.1	PHENICOL;QUINOLONE	multidrug efflux RND transporter periplasmic adaptor subunit OqxA
CP022451.1	53133	56291	+	oqxB	2021-06-06	100	99.81	ncbi	NG_048025.1	PHENICOL;QUINOLONE	multidrug efflux RND transporter permease subunit OqxB
CP022451.1	57843	58631	-	aadA5	0/0	100	100	ncbi	NG_047357.1	STREPTOMYCIN	ANT(3'')-Ia family aminoglycoside nucleotidyltransferase AadA5
CP022451.1	58762	59235	-	dfrA17	0/0	100	99.79	ncbi	NG_047710.1	TRIMETHOPRIM	trimethoprim-resistant dihydrofolate reductase DfrA17
CP022451.1	64624	65397	+	armA	0/0	100	99.87	ncbi	NG_047476.1	GENTAMICIN	ArmA family 16S rRNA (guanine(1405)-N(7))-methyltransferase
CP023185.1	505302	506162	+	blaTEM-1	0/0	100	100	ncbi	NG_050145.1	BETA-LACTAM	class A broad-spectrum beta-lactamase TEM-1
CP023185.1	510830	511489	-	catA1	0/0	100	99.85	ncbi	NG_047582.1	CHLORAMPHENICOL	type A-1 chloramphenicol O-acetyltransferase
CP023185.1	519289	520210	+	mph(A)	2021-01-01	100	99.67	ncbi	NG_047986.1	MACROLIDE	Mph(A) family macrolide 2'-phosphotransferase
CP023185.1	525505	526344	-	sul1	0/0	100	100	ncbi	NG_048082.1	SULFONAMIDE	sulfonamide-resistant dihydropteroate synthase Sul1
CP023185.1	526891	527679	-	aadA5	0/0	100	100	ncbi	NG_047357.1	STREPTOMYCIN	ANT(3'')-Ia family aminoglycoside nucleotidyltransferase AadA5
CP023185.1	527810	528283	-	dfrA17	0/0	100	99.79	ncbi	NG_047710.1	TRIMETHOPRIM	trimethoprim-resistant dihydrofolate reductase DfrA17
CP023185.1	1024435	1025310	+	blaOXY-1-1	0/0	100	99.77	ncbi	NG_049841.1	BETA-LACTAM	class A extended-spectrum beta-lactamase OXY-1-1
CP023185.1	1867043	1867459	-	fosA_gen	0/0	99.29	82.49	ncbi	NG_047885.1	FOSFOMYCIN	FosA family fosfomycin resistance glutathione transferase
CP023185.1	5535803	5536616	-	aph(3')-Ia	0/0	99.75	99.14	ncbi	NG_047436.1	KANAMYCIN	aminoglycoside O-phosphotransferase APH(3')-Ia
CP023185.1	5798627	5801754	-	oqxB9	0/0	99.21	89.42	ncbi	NG_050458.1	PHENICOL;QUINOLONE	multidrug efflux RND transporter permease subunit OqxB9
CP023185.1	5801779	5802954	-	oqxA10	2021-02-04	99.83	86.93	ncbi	NG_050418.1	PHENICOL;QUINOLONE	multidrug efflux RND transporter periplasmic adaptor subunit OqxA10
CP023185.1	5881441	5882646	+	tet(B)	0/0	100	100	ncbi	NG_048163.1	TETRACYCLINE	tetracycline efflux MFS transporter Tet(B)
CP023259.1	70866	72071	+	tet(B)	0/0	100	100	ncbi	NG_048163.1	TETRACYCLINE	tetracycline efflux MFS transporter Tet(B)
CP023259.1	75257	76087	-	blaOXA-1	0/0	100	100	ncbi	NG_049392.1	CEPHALOSPORIN	oxacillin-hydrolyzing class D beta-lactamase OXA-1
CP023259.1	76218	76772	-	aac(6')-Ib-D181Y	0/0	100	99.82	ncbi	NG_067946.1	AMIKACIN;KANAMYCIN;TOBRAMYCIN	AAC(6')-Ib family aminoglycoside 6'-N-acetyltransferase
CP023259.1	78523	78996	+	dfrA17	0/0	100	99.79	ncbi	NG_047710.1	TRIMETHOPRIM	trimethoprim-resistant dihydrofolate reductase DfrA17
CP023259.1	79127	79915	+	aadA5	0/0	100	100	ncbi	NG_047357.1	STREPTOMYCIN	ANT(3'')-Ia family aminoglycoside nucleotidyltransferase AadA5
CP023259.1	80462	81301	+	sul1	0/0	100	100	ncbi	NG_048082.1	SULFONAMIDE	sulfonamide-resistant dihydropteroate synthase Sul1
CP023259.1	83402	84238	-	aph(6)-Id	0/0	100	99.88	ncbi	NG_047464.1	STREPTOMYCIN	aminoglycoside O-phosphotransferase APH(6)-Id
CP023259.1	96448	97275	+	aph(3'')-Ib	0/0	100	100	ncbi	NG_056002.2	STREPTOMYCIN	aminoglycoside O-phosphotransferase APH(3'')-Ib
CP023259.1	97275	98111	+	aph(6)-Id	0/0	100	100	ncbi	NG_047464.1	STREPTOMYCIN	aminoglycoside O-phosphotransferase APH(6)-Id
CP023259.1	100744	101674	-	mph(A)	2021-02-10	100	98.71	ncbi	NG_047986.1	MACROLIDE	Mph(A) family macrolide 2'-phosphotransferase
CP023259.1	102856	103593	+	erm(B)	0/0	100	99.86	ncbi	NG_047804.1	MACROLIDE	23S rRNA (adenine(2058)-N(6))-methyltransferase Erm(B)
CP023378.1	18645	19484	-	sul1	0/0	100	100	ncbi	NG_048082.1	SULFONAMIDE	sulfonamide-resistant dihydropteroate synthase Sul1
CP023378.1	20031	20819	-	aadA5	0/0	100	100	ncbi	NG_047357.1	STREPTOMYCIN	ANT(3'')-Ia family aminoglycoside nucleotidyltransferase AadA5
CP023378.1	20950	21423	-	dfrA17	0/0	100	99.79	ncbi	NG_047710.1	TRIMETHOPRIM	trimethoprim-resistant dihydrofolate reductase DfrA17
CP023378.1	23220	24035	-	aph(3')-Ia	0/0	100	100	ncbi	NG_047430.1	KANAMYCIN	aminoglycoside O-phosphotransferase APH(3')-Ia
CP023378.1	24951	25787	-	aph(6)-Id	0/0	100	100	ncbi	NG_047464.1	STREPTOMYCIN	aminoglycoside O-phosphotransferase APH(6)-Id
CP023378.1	25787	26614	-	aph(3'')-Ib	0/0	100	100	ncbi	NG_056002.2	STREPTOMYCIN	aminoglycoside O-phosphotransferase APH(3'')-Ib
CP023378.1	26651	27466	-	sul2	0/0	100	99.88	ncbi	NG_048118.1	SULFONAMIDE	sulfonamide-resistant dihydropteroate synthase Sul2
CP023378.1	36433	37092	-	catA1	0/0	100	99.85	ncbi	NG_047582.1	CHLORAMPHENICOL	type A-1 chloramphenicol O-acetyltransferase
CP023383.1	464985	466118	-	blaEC	0/0	100	100	ncbi	NG_047494.1	BETA-LACTAM	BlaEC family class C beta-lactamase
CP023383.1	1930565	1931770	-	tet(B)	0/0	100	100	ncbi	NG_048163.1	TETRACYCLINE	tetracycline efflux MFS transporter Tet(B)
CP023383.1	1934762	1935421	+	catA1	0/0	100	99.85	ncbi	NG_047582.1	CHLORAMPHENICOL	type A-1 chloramphenicol O-acetyltransferase
CP023383.1	1941445	1941918	+	dfrA17	0/0	100	99.79	ncbi	NG_047710.1	TRIMETHOPRIM	trimethoprim-resistant dihydrofolate reductase DfrA17
CP023383.1	1942049	1942837	+	aadA5	0/0	100	100	ncbi	NG_047357.1	STREPTOMYCIN	ANT(3'')-Ia family aminoglycoside nucleotidyltransferase AadA5
CP023383.1	1943384	1944223	+	sul1	0/0	100	100	ncbi	NG_048082.1	SULFONAMIDE	sulfonamide-resistant dihydropteroate synthase Sul1
CP023383.1	1949517	1950438	-	mph(A)	2021-01-01	100	99.67	ncbi	NG_047986.1	MACROLIDE	Mph(A) family macrolide 2'-phosphotransferase
CP023383.1	1951415	1952230	+	aph(3')-Ia	0/0	100	100	ncbi	NG_047430.1	KANAMYCIN	aminoglycoside O-phosphotransferase APH(3')-Ia
CP023816.1	71394	72599	+	tet(B)	0/0	100	100	ncbi	NG_048163.1	TETRACYCLINE	tetracycline efflux MFS transporter Tet(B)
CP023816.1	88690	89889	-	tet(A)	0/0	100	100	ncbi	NG_048154.1	TETRACYCLINE	tetracycline efflux MFS transporter Tet(A)
CP023816.1	96879	97739	+	blaTEM-1	0/0	100	100	ncbi	NG_050145.1	BETA-LACTAM	class A broad-spectrum beta-lactamase TEM-1
CP023816.1	99152	100073	+	mph(A)	2021-01-01	100	99.67	ncbi	NG_047986.1	MACROLIDE	Mph(A) family macrolide 2'-phosphotransferase
CP023816.1	105368	106207	-	sul1	0/0	100	100	ncbi	NG_048082.1	SULFONAMIDE	sulfonamide-resistant dihydropteroate synthase Sul1
CP023816.1	106754	107542	-	aadA5	0/0	100	100	ncbi	NG_047357.1	STREPTOMYCIN	ANT(3'')-Ia family aminoglycoside nucleotidyltransferase AadA5
CP023816.1	107673	108146	-	dfrA17	0/0	100	99.79	ncbi	NG_047710.1	TRIMETHOPRIM	trimethoprim-resistant dihydrofolate reductase DfrA17
CP023816.1	113124	113999	-	blaCTX-M-15	0/0	100	100	ncbi	NG_048935.1	CEPHALOSPORIN	class A extended-spectrum beta-lactamase CTX-M-15
CP023816.1	115641	116477	-	aph(6)-Id	0/0	100	100	ncbi	NG_047464.1	STREPTOMYCIN	aminoglycoside O-phosphotransferase APH(6)-Id
CP023816.1	116477	117304	-	aph(3'')-Ib	0/0	100	100	ncbi	NG_056002.2	STREPTOMYCIN	aminoglycoside O-phosphotransferase APH(3'')-Ib
CP023816.1	117341	118156	-	sul2	0/0	100	99.88	ncbi	NG_048118.1	SULFONAMIDE	sulfonamide-resistant dihydropteroate synthase Sul2
CP023816.1	122032	122892	+	aac(3)-IId	0/0	100	100	ncbi	NG_047251.1	GENTAMICIN	aminoglycoside N-acetyltransferase AAC(3)-IId
CP023821.1	93678	94151	+	dfrA17	0/0	100	99.79	ncbi	NG_047710.1	TRIMETHOPRIM	trimethoprim-resistant dihydrofolate reductase DfrA17
CP023821.1	94282	95070	+	aadA5	0/0	100	100	ncbi	NG_047357.1	STREPTOMYCIN	ANT(3'')-Ia family aminoglycoside nucleotidyltransferase AadA5
CP023821.1	95617	96456	+	sul1	0/0	100	100	ncbi	NG_048082.1	SULFONAMIDE	sulfonamide-resistant dihydropteroate synthase Sul1
CP023821.1	101751	102672	-	mph(A)	2021-01-01	100	99.67	ncbi	NG_047986.1	MACROLIDE	Mph(A) family macrolide 2'-phosphotransferase
CP023827.1	98292	98765	+	dfrA17	0/0	100	99.79	ncbi	NG_047710.1	TRIMETHOPRIM	trimethoprim-resistant dihydrofolate reductase DfrA17
CP023827.1	98896	99684	+	aadA5	0/0	100	100	ncbi	NG_047357.1	STREPTOMYCIN	ANT(3'')-Ia family aminoglycoside nucleotidyltransferase AadA5
CP023827.1	100231	101070	+	sul1	0/0	100	100	ncbi	NG_048082.1	SULFONAMIDE	sulfonamide-resistant dihydropteroate synthase Sul1
CP023827.1	106365	107286	-	mph(A)	2021-01-01	100	99.67	ncbi	NG_047986.1	MACROLIDE	Mph(A) family macrolide 2'-phosphotransferase
CP023827.1	108657	109472	+	sul2	0/0	100	100	ncbi	NG_051852.1	SULFONAMIDE	sulfonamide-resistant dihydropteroate synthase Sul2
CP023827.1	109509	110336	+	aph(3'')-Ib	0/0	100	100	ncbi	NG_056002.2	STREPTOMYCIN	aminoglycoside O-phosphotransferase APH(3'')-Ib
CP023827.1	110336	111172	+	aph(6)-Id	0/0	100	100	ncbi	NG_047466.1	STREPTOMYCIN	aminoglycoside O-phosphotransferase APH(6)-Id
CP023827.1	112226	113425	+	tet(A)	0/0	100	100	ncbi	NG_048154.1	TETRACYCLINE	tetracycline efflux MFS transporter Tet(A)
CP023827.1	119363	120238	-	blaCTX-M-27	0/0	100	100	ncbi	NG_048976.1	CEPHALOSPORIN	class A extended-spectrum beta-lactamase CTX-M-27
CP023835.1	84039	84878	-	sul1	0/0	100	100	ncbi	NG_048082.1	SULFONAMIDE	sulfonamide-resistant dihydropteroate synthase Sul1
CP023835.1	85425	86213	-	aadA5	0/0	100	100	ncbi	NG_047357.1	STREPTOMYCIN	ANT(3'')-Ia family aminoglycoside nucleotidyltransferase AadA5
CP023835.1	86344	86817	-	dfrA17	0/0	100	99.79	ncbi	NG_047710.1	TRIMETHOPRIM	trimethoprim-resistant dihydrofolate reductase DfrA17
CP023835.1	88568	89122	+	aac(6')-Ib-D181Y	0/0	100	99.82	ncbi	NG_067946.1	AMIKACIN;KANAMYCIN;TOBRAMYCIN	AAC(6')-Ib family aminoglycoside 6'-N-acetyltransferase
CP023835.1	89253	90083	+	blaOXA-1	0/0	100	100	ncbi	NG_049392.1	CEPHALOSPORIN	oxacillin-hydrolyzing class D beta-lactamase OXA-1
CP023835.1	91526	92386	+	aac(3)-IIe	0/0	100	99.77	ncbi	NG_047244.1	GENTAMICIN	aminoglycoside N-acetyltransferase AAC(3)-IIe
CP023835.1	97540	98415	-	blaCTX-M-15	0/0	100	100	ncbi	NG_048935.1	CEPHALOSPORIN	class A extended-spectrum beta-lactamase CTX-M-15
CP023850.1	103318	103791	+	dfrA17	0/0	100	99.79	ncbi	NG_047710.1	TRIMETHOPRIM	trimethoprim-resistant dihydrofolate reductase DfrA17
CP023850.1	103922	104710	+	aadA5	0/0	100	100	ncbi	NG_047357.1	STREPTOMYCIN	ANT(3'')-Ia family aminoglycoside nucleotidyltransferase AadA5
CP023850.1	105257	106096	+	sul1	0/0	100	100	ncbi	NG_048082.1	SULFONAMIDE	sulfonamide-resistant dihydropteroate synthase Sul1
CP023850.1	111391	112312	-	mph(A)	2021-01-01	100	99.67	ncbi	NG_047986.1	MACROLIDE	Mph(A) family macrolide 2'-phosphotransferase
CP023850.1	113245	114105	+	aac(3)-IIe	0/0	100	99.77	ncbi	NG_047244.1	GENTAMICIN	aminoglycoside N-acetyltransferase AAC(3)-IIe
CP023850.1	119259	120134	-	blaCTX-M-15	0/0	100	100	ncbi	NG_048935.1	CEPHALOSPORIN	class A extended-spectrum beta-lactamase CTX-M-15
CP023850.1	123371	124201	-	blaOXA-1	0/0	100	100	ncbi	NG_049392.1	CEPHALOSPORIN	oxacillin-hydrolyzing class D beta-lactamase OXA-1
CP023850.1	124332	124886	-	aac(6')-Ib-D181Y	0/0	100	99.82	ncbi	NG_067946.1	AMIKACIN;KANAMYCIN;TOBRAMYCIN	AAC(6')-Ib family aminoglycoside 6'-N-acetyltransferase
CP023850.1	128386	129585	+	tet(A)	0/0	100	100	ncbi	NG_048154.1	TETRACYCLINE	tetracycline efflux MFS transporter Tet(A)
CP023854.1	52879	53352	+	dfrA17	0/0	100	99.79	ncbi	NG_047710.1	TRIMETHOPRIM	trimethoprim-resistant dihydrofolate reductase DfrA17
CP023854.1	53483	54271	+	aadA5	0/0	100	100	ncbi	NG_047357.1	STREPTOMYCIN	ANT(3'')-Ia family aminoglycoside nucleotidyltransferase AadA5
CP023854.1	54818	55657	+	sul1	0/0	100	100	ncbi	NG_048082.1	SULFONAMIDE	sulfonamide-resistant dihydropteroate synthase Sul1
CP023854.1	60952	61873	-	mph(A)	2021-01-01	100	99.67	ncbi	NG_047986.1	MACROLIDE	Mph(A) family macrolide 2'-phosphotransferase
CP023854.1	78951	79811	-	blaTEM-1	0/0	100	100	ncbi	NG_050145.1	BETA-LACTAM	class A broad-spectrum beta-lactamase TEM-1
CP023854.1	81153	82243	+	tet(B)	0/0	90.46	99.91	ncbi	NG_048163.1	TETRACYCLINE	tetracycline efflux MFS transporter Tet(B)
CP023871.1	63402	64323	+	mph(A)	2021-01-01	100	99.67	ncbi	NG_047986.1	MACROLIDE	Mph(A) family macrolide 2'-phosphotransferase
CP023871.1	69617	70456	-	sul1	0/0	100	100	ncbi	NG_048082.1	SULFONAMIDE	sulfonamide-resistant dihydropteroate synthase Sul1
CP023871.1	71003	71791	-	aadA5	0/0	100	100	ncbi	NG_047357.1	STREPTOMYCIN	ANT(3'')-Ia family aminoglycoside nucleotidyltransferase AadA5
CP023871.1	71922	72394	-	dfrA17	2021-01-01	99.79	99.79	ncbi	NG_065416.1	TRIMETHOPRIM	trimethoprim-resistant dihydrofolate reductase DfrA17
CP023871.1	75382	76257	+	blaCTX-M-15	0/0	100	100	ncbi	NG_048935.1	CEPHALOSPORIN	class A extended-spectrum beta-lactamase CTX-M-15
CP023871.1	81337	81809	+	dfrA17	2021-01-01	99.79	99.58	ncbi	NG_047710.1	TRIMETHOPRIM	trimethoprim-resistant dihydrofolate reductase DfrA17
CP023871.1	81940	82728	+	aadA5	0/0	100	100	ncbi	NG_047357.1	STREPTOMYCIN	ANT(3'')-Ia family aminoglycoside nucleotidyltransferase AadA5
CP023871.1	83275	84114	+	sul1	0/0	100	100	ncbi	NG_048082.1	SULFONAMIDE	sulfonamide-resistant dihydropteroate synthase Sul1
CP023871.1	89408	90329	-	mph(A)	2021-01-01	100	99.67	ncbi	NG_047986.1	MACROLIDE	Mph(A) family macrolide 2'-phosphotransferase
CP023871.1	91714	92526	+	blaNDM-5	0/0	100	100	ncbi	NG_049337.1	CARBAPENEM	subclass B1 metallo-beta-lactamase NDM-5
CP023871.1	92530	92895	+	ble-MBL	0/0	100	100	ncbi	NG_047559.1	BLEOMYCIN	bleomycin binding protein Ble-MBL
CP023871.1	96839	97678	-	sul1	0/0	100	100	ncbi	NG_048082.1	SULFONAMIDE	sulfonamide-resistant dihydropteroate synthase Sul1
CP023871.1	98183	98974	-	aadA2	0/0	100	100	ncbi	NG_047343.1	STREPTOMYCIN	ANT(3'')-Ia family aminoglycoside nucleotidyltransferase AadA2
CP023871.1	99382	99879	-	dfrA12	0/0	100	100	ncbi	NG_047689.1	TRIMETHOPRIM	trimethoprim-resistant dihydrofolate reductase DfrA12
CP023871.1	104301	105500	+	tet(A)	0/0	100	100	ncbi	NG_048154.1	TETRACYCLINE	tetracycline efflux MFS transporter Tet(A)
CP023918.1	12016	12891	-	blaCTX-M-15	0/0	100	100	ncbi	NG_048935.1	CEPHALOSPORIN	class A extended-spectrum beta-lactamase CTX-M-15
CP023918.1	62159	62632	+	dfrA17	0/0	100	99.79	ncbi	NG_047710.1	TRIMETHOPRIM	trimethoprim-resistant dihydrofolate reductase DfrA17
CP023918.1	62763	63551	+	aadA5	0/0	100	100	ncbi	NG_047357.1	STREPTOMYCIN	ANT(3'')-Ia family aminoglycoside nucleotidyltransferase AadA5
CP023918.1	64098	64937	+	sul1	0/0	100	100	ncbi	NG_048082.1	SULFONAMIDE	sulfonamide-resistant dihydropteroate synthase Sul1
CP023918.1	70232	71153	-	mph(A)	2021-01-01	100	99.67	ncbi	NG_047986.1	MACROLIDE	Mph(A) family macrolide 2'-phosphotransferase
CP023918.1	72335	73072	+	erm(B)	0/0	100	99.86	ncbi	NG_047804.1	MACROLIDE	23S rRNA (adenine(2058)-N(6))-methyltransferase Erm(B)
CP023918.1	90845	91501	-	qnrS1	0/0	100	100	ncbi	NG_050543.1	QUINOLONE	quinolone resistance pentapeptide repeat protein QnrS1
CP023918.1	96142	97017	-	blaCTX-M-15	0/0	100	100	ncbi	NG_048935.1	CEPHALOSPORIN	class A extended-spectrum beta-lactamase CTX-M-15
CP024475.1	1902	2762	-	blaTEM-1	0/0	100	99.88	ncbi	NG_050145.1	BETA-LACTAM	class A broad-spectrum beta-lactamase TEM-1
CP024475.1	6069	6542	+	dfrA17	0/0	100	99.79	ncbi	NG_047710.1	TRIMETHOPRIM	trimethoprim-resistant dihydrofolate reductase DfrA17
CP024475.1	6673	7461	+	aadA5	0/0	100	100	ncbi	NG_047357.1	STREPTOMYCIN	ANT(3'')-Ia family aminoglycoside nucleotidyltransferase AadA5
CP024475.1	8008	8847	+	sul1	0/0	100	100	ncbi	NG_048082.1	SULFONAMIDE	sulfonamide-resistant dihydropteroate synthase Sul1
CP024475.1	14142	15063	-	mph(A)	2021-01-01	100	99.67	ncbi	NG_047986.1	MACROLIDE	Mph(A) family macrolide 2'-phosphotransferase
CP024475.1	16245	16982	+	erm(B)	0/0	100	99.86	ncbi	NG_047804.1	MACROLIDE	23S rRNA (adenine(2058)-N(6))-methyltransferase Erm(B)
CP024718.1	58625	59485	-	blaTEM-1	0/0	100	100	ncbi	NG_050145.1	BETA-LACTAM	class A broad-spectrum beta-lactamase TEM-1
CP024718.1	66250	66723	+	dfrA17	0/0	100	99.79	ncbi	NG_047710.1	TRIMETHOPRIM	trimethoprim-resistant dihydrofolate reductase DfrA17
CP024718.1	66854	67642	+	aadA5	0/0	100	100	ncbi	NG_047357.1	STREPTOMYCIN	ANT(3'')-Ia family aminoglycoside nucleotidyltransferase AadA5
CP024718.1	68189	69028	+	sul1	0/0	100	100	ncbi	NG_048082.1	SULFONAMIDE	sulfonamide-resistant dihydropteroate synthase Sul1
CP024721.1	35443	36303	-	blaTEM-1	0/0	100	100	ncbi	NG_050145.1	BETA-LACTAM	class A broad-spectrum beta-lactamase TEM-1
CP024721.1	43068	43541	+	dfrA17	0/0	100	99.79	ncbi	NG_047710.1	TRIMETHOPRIM	trimethoprim-resistant dihydrofolate reductase DfrA17
CP024721.1	43672	44460	+	aadA5	0/0	100	100	ncbi	NG_047357.1	STREPTOMYCIN	ANT(3'')-Ia family aminoglycoside nucleotidyltransferase AadA5
CP024721.1	45007	45846	+	sul1	0/0	100	100	ncbi	NG_048082.1	SULFONAMIDE	sulfonamide-resistant dihydropteroate synthase Sul1
CP024805.1	6565	7770	+	tet(B)	0/0	100	100	ncbi	NG_048163.1	TETRACYCLINE	tetracycline efflux MFS transporter Tet(B)
CP024805.1	10220	11059	-	sul1	0/0	100	100	ncbi	NG_048082.1	SULFONAMIDE	sulfonamide-resistant dihydropteroate synthase Sul1
CP024805.1	11606	12394	-	aadA5	0/0	100	100	ncbi	NG_047357.1	STREPTOMYCIN	ANT(3'')-Ia family aminoglycoside nucleotidyltransferase AadA5
CP024805.1	12525	12998	-	dfrA17	0/0	100	99.79	ncbi	NG_047710.1	TRIMETHOPRIM	trimethoprim-resistant dihydrofolate reductase DfrA17
CP024805.1	15834	16646	+	blaNDM-5	0/0	100	100	ncbi	NG_049337.1	CARBAPENEM	subclass B1 metallo-beta-lactamase NDM-5
CP024805.1	16650	17015	+	ble-MBL	0/0	100	100	ncbi	NG_047559.1	BLEOMYCIN	bleomycin binding protein Ble-MBL
CP024805.1	20959	21798	-	sul1	0/0	100	100	ncbi	NG_048082.1	SULFONAMIDE	sulfonamide-resistant dihydropteroate synthase Sul1
CP024805.1	22303	23094	-	aadA2	0/0	100	100	ncbi	NG_047343.1	STREPTOMYCIN	ANT(3'')-Ia family aminoglycoside nucleotidyltransferase AadA2
CP024805.1	23502	23999	-	dfrA12	0/0	100	100	ncbi	NG_047689.1	TRIMETHOPRIM	trimethoprim-resistant dihydrofolate reductase DfrA12
CP024805.1	26356	27216	-	blaTEM-1	0/0	100	100	ncbi	NG_050145.1	BETA-LACTAM	class A broad-spectrum beta-lactamase TEM-1
CP024805.1	30473	31333	+	aac(3)-IId	0/0	100	100	ncbi	NG_047251.1	GENTAMICIN	aminoglycoside N-acetyltransferase AAC(3)-IId
CP024805.1	34853	35774	+	mph(A)	2021-01-01	100	99.67	ncbi	NG_047986.1	MACROLIDE	Mph(A) family macrolide 2'-phosphotransferase
CP024805.1	39739	40575	-	aph(6)-Id	0/0	100	100	ncbi	NG_047464.1	STREPTOMYCIN	aminoglycoside O-phosphotransferase APH(6)-Id
CP024805.1	40575	41402	-	aph(3'')-Ib	0/0	100	100	ncbi	NG_056002.2	STREPTOMYCIN	aminoglycoside O-phosphotransferase APH(3'')-Ib
CP024805.1	41439	42254	-	sul2	0/0	100	99.88	ncbi	NG_048118.1	SULFONAMIDE	sulfonamide-resistant dihydropteroate synthase Sul2
CP024805.1	50228	51088	-	blaTEM-1	0/0	100	100	ncbi	NG_050145.1	BETA-LACTAM	class A broad-spectrum beta-lactamase TEM-1
CP024805.1	52759	53634	+	blaCTX-M-15	0/0	100	100	ncbi	NG_048935.1	CEPHALOSPORIN	class A extended-spectrum beta-lactamase CTX-M-15
CP024805.1	57671	58501	-	blaOXA-1	0/0	100	100	ncbi	NG_049392.1	CEPHALOSPORIN	oxacillin-hydrolyzing class D beta-lactamase OXA-1
CP024805.1	58632	59186	-	aac(6')-Ib-D181Y	0/0	100	99.82	ncbi	NG_067946.1	AMIKACIN;KANAMYCIN;TOBRAMYCIN	AAC(6')-Ib family aminoglycoside 6'-N-acetyltransferase
CP024816.1	2450	3310	+	aac(3)-IId	0/0	100	100	ncbi	NG_047251.1	GENTAMICIN	aminoglycoside N-acetyltransferase AAC(3)-IId
CP024816.1	30127	31332	-	tet(B)	0/0	100	100	ncbi	NG_048163.1	TETRACYCLINE	tetracycline efflux MFS transporter Tet(B)
CP024816.1	38388	39125	-	erm(B)	0/0	100	99.86	ncbi	NG_047804.1	MACROLIDE	23S rRNA (adenine(2058)-N(6))-methyltransferase Erm(B)
CP024816.1	40307	41228	+	mph(A)	2021-01-01	100	99.67	ncbi	NG_047986.1	MACROLIDE	Mph(A) family macrolide 2'-phosphotransferase
CP024816.1	46523	47362	-	sul1	0/0	100	100	ncbi	NG_048082.1	SULFONAMIDE	sulfonamide-resistant dihydropteroate synthase Sul1
CP024816.1	47909	48697	-	aadA5	0/0	100	100	ncbi	NG_047357.1	STREPTOMYCIN	ANT(3'')-Ia family aminoglycoside nucleotidyltransferase AadA5
CP024816.1	48828	49301	-	dfrA17	0/0	100	99.79	ncbi	NG_047710.1	TRIMETHOPRIM	trimethoprim-resistant dihydrofolate reductase DfrA17
CP024816.1	174850	175710	-	blaTEM-1	0/0	100	100	ncbi	NG_050145.1	BETA-LACTAM	class A broad-spectrum beta-lactamase TEM-1
CP024831.1	39143	39616	+	dfrA17	0/0	100	99.79	ncbi	NG_047710.1	TRIMETHOPRIM	trimethoprim-resistant dihydrofolate reductase DfrA17
CP024831.1	39747	40535	+	aadA5	0/0	100	100	ncbi	NG_047357.1	STREPTOMYCIN	ANT(3'')-Ia family aminoglycoside nucleotidyltransferase AadA5
CP024831.1	41082	41921	+	sul1	0/0	100	100	ncbi	NG_048082.1	SULFONAMIDE	sulfonamide-resistant dihydropteroate synthase Sul1
CP024831.1	47215	48136	-	mph(A)	2021-01-01	100	99.67	ncbi	NG_047986.1	MACROLIDE	Mph(A) family macrolide 2'-phosphotransferase
CP024831.1	49318	50055	+	erm(B)	0/0	100	99.86	ncbi	NG_047804.1	MACROLIDE	23S rRNA (adenine(2058)-N(6))-methyltransferase Erm(B)
CP024831.1	57111	58316	+	tet(B)	0/0	100	100	ncbi	NG_048163.1	TETRACYCLINE	tetracycline efflux MFS transporter Tet(B)
CP024831.1	85133	85993	-	aac(3)-IId	0/0	100	100	ncbi	NG_047251.1	GENTAMICIN	aminoglycoside N-acetyltransferase AAC(3)-IId
CP024831.1	89007	89867	+	blaTEM-1	0/0	100	100	ncbi	NG_050145.1	BETA-LACTAM	class A broad-spectrum beta-lactamase TEM-1
CP024831.1	204359	205210	+	aac(3)-IId	2021-11-11	98.84	98.49	ncbi	NG_047251.1	GENTAMICIN	aminoglycoside N-acetyltransferase AAC(3)-IId
CP024852.1	5129	6328	-	tet(A)	0/0	100	100	ncbi	NG_048154.1	TETRACYCLINE	tetracycline efflux MFS transporter Tet(A)
CP024852.1	7382	8218	-	aph(6)-Id	0/0	100	100	ncbi	NG_047466.1	STREPTOMYCIN	aminoglycoside O-phosphotransferase APH(6)-Id
CP024852.1	8218	9045	-	aph(3'')-Ib	0/0	100	100	ncbi	NG_056002.2	STREPTOMYCIN	aminoglycoside O-phosphotransferase APH(3'')-Ib
CP024852.1	9082	9897	-	sul2	0/0	100	99.88	ncbi	NG_048118.1	SULFONAMIDE	sulfonamide-resistant dihydropteroate synthase Sul2
CP024852.1	15124	15999	-	blaCTX-M-14	0/0	100	100	ncbi	NG_048929.1	CEPHALOSPORIN	class A extended-spectrum beta-lactamase CTX-M-14
CP024852.1	19674	20933	-	cmlA1	0/0	100	100	ncbi	NG_047647.1	CHLORAMPHENICOL	chloramphenicol efflux MFS transporter CmlA1
CP024852.1	21200	21754	-	aac(6')-Ib-AKT	0/0	100	99.82	ncbi	NG_052358.1	AMIKACIN;KANAMYCIN;TOBRAMYCIN	AAC(6')-Ib family aminoglycoside 6'-N-acetyltransferase
CP024852.1	25055	25915	-	aac(3)-IIe	0/0	100	99.77	ncbi	NG_047244.1	GENTAMICIN	aminoglycoside N-acetyltransferase AAC(3)-IIe
CP024852.1	26848	27769	+	mph(A)	2021-01-01	100	99.67	ncbi	NG_047986.1	MACROLIDE	Mph(A) family macrolide 2'-phosphotransferase
CP024852.1	33064	33903	-	sul1	0/0	100	100	ncbi	NG_048082.1	SULFONAMIDE	sulfonamide-resistant dihydropteroate synthase Sul1
CP024852.1	34450	35238	-	aadA5	0/0	100	100	ncbi	NG_047357.1	STREPTOMYCIN	ANT(3'')-Ia family aminoglycoside nucleotidyltransferase AadA5
CP024852.1	35369	35842	-	dfrA17	0/0	100	99.79	ncbi	NG_047710.1	TRIMETHOPRIM	trimethoprim-resistant dihydrofolate reductase DfrA17
CP024852.1	38278	39138	+	blaTEM-1	0/0	100	100	ncbi	NG_050145.1	BETA-LACTAM	class A broad-spectrum beta-lactamase TEM-1
CP024863.1	64072	65277	+	tet(B)	0/0	100	100	ncbi	NG_048163.1	TETRACYCLINE	tetracycline efflux MFS transporter Tet(B)
CP024863.1	68740	69213	+	dfrA17	0/0	100	99.79	ncbi	NG_047710.1	TRIMETHOPRIM	trimethoprim-resistant dihydrofolate reductase DfrA17
CP024863.1	69344	70132	+	aadA5	0/0	100	100	ncbi	NG_047357.1	STREPTOMYCIN	ANT(3'')-Ia family aminoglycoside nucleotidyltransferase AadA5
CP024863.1	70679	71518	+	sul1	0/0	100	100	ncbi	NG_048082.1	SULFONAMIDE	sulfonamide-resistant dihydropteroate synthase Sul1
CP024863.1	78178	78651	+	dfrA17	0/0	100	99.79	ncbi	NG_047710.1	TRIMETHOPRIM	trimethoprim-resistant dihydrofolate reductase DfrA17
CP024863.1	78782	79570	+	aadA5	0/0	100	100	ncbi	NG_047357.1	STREPTOMYCIN	ANT(3'')-Ia family aminoglycoside nucleotidyltransferase AadA5
CP024863.1	80117	80956	+	sul1	0/0	100	100	ncbi	NG_048082.1	SULFONAMIDE	sulfonamide-resistant dihydropteroate synthase Sul1
CP024863.1	85788	86342	+	aac(6')-Ib-D181Y	0/0	100	99.82	ncbi	NG_067946.1	AMIKACIN;KANAMYCIN;TOBRAMYCIN	AAC(6')-Ib family aminoglycoside 6'-N-acetyltransferase
CP024863.1	86473	87303	+	blaOXA-1	0/0	100	100	ncbi	NG_049392.1	CEPHALOSPORIN	oxacillin-hydrolyzing class D beta-lactamase OXA-1
CP024863.1	91340	92215	-	blaCTX-M-15	0/0	100	100	ncbi	NG_048935.1	CEPHALOSPORIN	class A extended-spectrum beta-lactamase CTX-M-15
CP024863.1	93814	94674	+	blaTEM-1	0/0	100	100	ncbi	NG_050145.1	BETA-LACTAM	class A broad-spectrum beta-lactamase TEM-1
CP024863.1	96087	97008	+	mph(A)	2021-01-01	100	99.67	ncbi	NG_047986.1	MACROLIDE	Mph(A) family macrolide 2'-phosphotransferase
CP024863.1	100973	101809	-	aph(6)-Id	0/0	100	99.88	ncbi	NG_047464.1	STREPTOMYCIN	aminoglycoside O-phosphotransferase APH(6)-Id
CP024863.1	101809	102636	-	aph(3'')-Ib	0/0	100	100	ncbi	NG_056002.2	STREPTOMYCIN	aminoglycoside O-phosphotransferase APH(3'')-Ib
CP024863.1	102673	103488	-	sul2	0/0	100	99.88	ncbi	NG_048118.1	SULFONAMIDE	sulfonamide-resistant dihydropteroate synthase Sul2
CP024863.1	111462	112322	-	blaTEM-1	0/0	100	100	ncbi	NG_050145.1	BETA-LACTAM	class A broad-spectrum beta-lactamase TEM-1
CP024863.1	116296	117156	+	aac(3)-IId	0/0	100	100	ncbi	NG_047251.1	GENTAMICIN	aminoglycoside N-acetyltransferase AAC(3)-IId
CP025626.1	9091	10290	-	tet(A)	0/0	100	100	ncbi	NG_048154.1	TETRACYCLINE	tetracycline efflux MFS transporter Tet(A)
CP025626.1	14725	15198	+	dfrA17	0/0	100	99.79	ncbi	NG_047710.1	TRIMETHOPRIM	trimethoprim-resistant dihydrofolate reductase DfrA17
CP025626.1	15329	16117	+	aadA5	0/0	100	100	ncbi	NG_047357.1	STREPTOMYCIN	ANT(3'')-Ia family aminoglycoside nucleotidyltransferase AadA5
CP025626.1	16664	17503	+	sul1	0/0	100	100	ncbi	NG_048082.1	SULFONAMIDE	sulfonamide-resistant dihydropteroate synthase Sul1
CP025626.1	21447	21812	-	ble-MBL	0/0	100	100	ncbi	NG_047559.1	BLEOMYCIN	bleomycin binding protein Ble-MBL
CP025626.1	21816	22628	-	blaNDM-5	0/0	100	100	ncbi	NG_049337.1	CARBAPENEM	subclass B1 metallo-beta-lactamase NDM-5
CP025626.1	64205	64702	+	dfrA12	0/0	100	100	ncbi	NG_047689.1	TRIMETHOPRIM	trimethoprim-resistant dihydrofolate reductase DfrA12
CP025626.1	65110	65901	+	aadA2	0/0	100	100	ncbi	NG_047343.1	STREPTOMYCIN	ANT(3'')-Ia family aminoglycoside nucleotidyltransferase AadA2
CP025626.1	66406	67245	+	sul1	0/0	100	100	ncbi	NG_048082.1	SULFONAMIDE	sulfonamide-resistant dihydropteroate synthase Sul1
CP025626.1	72540	73461	-	mph(A)	2021-01-01	100	99.67	ncbi	NG_047986.1	MACROLIDE	Mph(A) family macrolide 2'-phosphotransferase
CP025626.1	74846	75658	+	blaNDM-5	0/0	100	100	ncbi	NG_049337.1	CARBAPENEM	subclass B1 metallo-beta-lactamase NDM-5
CP025626.1	75662	76027	+	ble-MBL	0/0	100	100	ncbi	NG_047559.1	BLEOMYCIN	bleomycin binding protein Ble-MBL
CP025626.1	79971	80810	-	sul1	0/0	100	100	ncbi	NG_048082.1	SULFONAMIDE	sulfonamide-resistant dihydropteroate synthase Sul1
CP025626.1	81357	82145	-	aadA5	0/0	100	100	ncbi	NG_047357.1	STREPTOMYCIN	ANT(3'')-Ia family aminoglycoside nucleotidyltransferase AadA5
CP025626.1	82276	82749	-	dfrA17	0/0	100	99.79	ncbi	NG_047710.1	TRIMETHOPRIM	trimethoprim-resistant dihydrofolate reductase DfrA17
CP025626.1	87954	88814	+	blaTEM-1	0/0	100	100	ncbi	NG_050145.1	BETA-LACTAM	class A broad-spectrum beta-lactamase TEM-1
CP025626.1	88984	89739	+	rmtB1	0/0	100	100	ncbi	NG_048058.1	AMINOGLYCOSIDE	16S rRNA (guanine(1405)-N(7))-methyltransferase RmtB1
CP026158.1	8544	9419	+	blaCTX-M-15	0/0	100	100	ncbi	NG_048935.1	CEPHALOSPORIN	class A extended-spectrum beta-lactamase CTX-M-15
CP026158.1	14060	14716	+	qnrS1	0/0	100	100	ncbi	NG_050543.1	QUINOLONE	quinolone resistance pentapeptide repeat protein QnrS1
CP026158.1	28927	29787	-	aac(3)-IIe	0/0	100	99.77	ncbi	NG_047244.1	GENTAMICIN	aminoglycoside N-acetyltransferase AAC(3)-IIe
CP026158.1	30720	31641	+	mph(A)	2021-01-01	100	99.67	ncbi	NG_047986.1	MACROLIDE	Mph(A) family macrolide 2'-phosphotransferase
CP026158.1	36936	37775	-	sul1	0/0	100	100	ncbi	NG_048082.1	SULFONAMIDE	sulfonamide-resistant dihydropteroate synthase Sul1
CP026158.1	38322	39110	-	aadA5	0/0	100	100	ncbi	NG_047357.1	STREPTOMYCIN	ANT(3'')-Ia family aminoglycoside nucleotidyltransferase AadA5
CP026158.1	39241	39714	-	dfrA17	0/0	100	99.79	ncbi	NG_047710.1	TRIMETHOPRIM	trimethoprim-resistant dihydrofolate reductase DfrA17
CP026474.1	6787	7341	+	aac(6')-Ib-D181Y	0/0	100	99.82	ncbi	NG_067946.1	AMIKACIN;KANAMYCIN;TOBRAMYCIN	AAC(6')-Ib family aminoglycoside 6'-N-acetyltransferase
CP026474.1	7472	8302	+	blaOXA-1	0/0	100	100	ncbi	NG_049392.1	CEPHALOSPORIN	oxacillin-hydrolyzing class D beta-lactamase OXA-1
CP026474.1	12339	13214	-	blaCTX-M-15	0/0	100	100	ncbi	NG_048935.1	CEPHALOSPORIN	class A extended-spectrum beta-lactamase CTX-M-15
CP026474.1	14885	15745	+	blaTEM-1	0/0	100	100	ncbi	NG_050145.1	BETA-LACTAM	class A broad-spectrum beta-lactamase TEM-1
CP026474.1	23719	24534	+	sul2	0/0	100	99.88	ncbi	NG_048118.1	SULFONAMIDE	sulfonamide-resistant dihydropteroate synthase Sul2
CP026474.1	24571	25398	+	aph(3'')-Ib	0/0	100	100	ncbi	NG_056002.2	STREPTOMYCIN	aminoglycoside O-phosphotransferase APH(3'')-Ib
CP026474.1	25398	26234	+	aph(6)-Id	0/0	100	100	ncbi	NG_047464.1	STREPTOMYCIN	aminoglycoside O-phosphotransferase APH(6)-Id
CP026474.1	30199	31129	-	mph(A)	2021-02-10	100	98.71	ncbi	NG_047986.1	MACROLIDE	Mph(A) family macrolide 2'-phosphotransferase
CP026474.1	34649	35509	-	aac(3)-IId	0/0	100	100	ncbi	NG_047251.1	GENTAMICIN	aminoglycoside N-acetyltransferase AAC(3)-IId
CP026474.1	38766	39626	+	blaTEM-1	0/0	100	100	ncbi	NG_050145.1	BETA-LACTAM	class A broad-spectrum beta-lactamase TEM-1
CP026474.1	42490	42963	+	dfrA17	0/0	100	99.79	ncbi	NG_047710.1	TRIMETHOPRIM	trimethoprim-resistant dihydrofolate reductase DfrA17
CP026474.1	43094	43882	+	aadA5	0/0	100	100	ncbi	NG_047357.1	STREPTOMYCIN	ANT(3'')-Ia family aminoglycoside nucleotidyltransferase AadA5
CP026474.1	44429	45268	+	sul1	0/0	100	100	ncbi	NG_048082.1	SULFONAMIDE	sulfonamide-resistant dihydropteroate synthase Sul1
CP026474.1	49212	49577	-	ble-MBL	0/0	100	100	ncbi	NG_047559.1	BLEOMYCIN	bleomycin binding protein Ble-MBL
CP026474.1	49581	50393	-	blaNDM-5	0/0	100	100	ncbi	NG_049337.1	CARBAPENEM	subclass B1 metallo-beta-lactamase NDM-5
CP026474.1	52722	53219	+	dfrA12	0/0	100	100	ncbi	NG_047689.1	TRIMETHOPRIM	trimethoprim-resistant dihydrofolate reductase DfrA12
CP026474.1	53627	54418	+	aadA2	0/0	100	100	ncbi	NG_047343.1	STREPTOMYCIN	ANT(3'')-Ia family aminoglycoside nucleotidyltransferase AadA2
CP026474.1	54923	55762	+	sul1	0/0	100	100	ncbi	NG_048082.1	SULFONAMIDE	sulfonamide-resistant dihydropteroate synthase Sul1
CP026474.1	58212	59417	-	tet(B)	0/0	100	100	ncbi	NG_048163.1	TETRACYCLINE	tetracycline efflux MFS transporter Tet(B)
CP027130.1	32759	33964	-	tet(B)	0/0	100	100	ncbi	NG_048163.1	TETRACYCLINE	tetracycline efflux MFS transporter Tet(B)
CP027130.1	40427	41348	-	mph(A)	2021-01-01	100	99.67	ncbi	NG_047986.1	MACROLIDE	Mph(A) family macrolide 2'-phosphotransferase
CP027130.1	42915	43754	-	sul1	0/0	100	100	ncbi	NG_048082.1	SULFONAMIDE	sulfonamide-resistant dihydropteroate synthase Sul1
CP027130.1	44301	45089	-	aadA5	0/0	100	100	ncbi	NG_047357.1	STREPTOMYCIN	ANT(3'')-Ia family aminoglycoside nucleotidyltransferase AadA5
CP027130.1	45220	45693	-	dfrA17	0/0	100	99.79	ncbi	NG_047710.1	TRIMETHOPRIM	trimethoprim-resistant dihydrofolate reductase DfrA17
CP027130.1	49376	50251	+	blaCTX-M-15	0/0	100	100	ncbi	NG_048935.1	CEPHALOSPORIN	class A extended-spectrum beta-lactamase CTX-M-15
CP027130.1	55405	56265	-	aac(3)-IIe	0/0	100	99.77	ncbi	NG_047244.1	GENTAMICIN	aminoglycoside N-acetyltransferase AAC(3)-IIe
CP027130.1	57708	58538	-	blaOXA-1	0/0	100	100	ncbi	NG_049392.1	CEPHALOSPORIN	oxacillin-hydrolyzing class D beta-lactamase OXA-1
CP027130.1	58669	59223	-	aac(6')-Ib-D181Y	0/0	100	99.82	ncbi	NG_067946.1	AMIKACIN;KANAMYCIN;TOBRAMYCIN	AAC(6')-Ib family aminoglycoside 6'-N-acetyltransferase
CP027177.1	130690	131829	-	blaDHA-13	0/0	100	100	ncbi	NG_049058.1	CEPHALOSPORIN	class C beta-lactamase DHA-13
CP027177.1	3700338	3701198	-	aac(3)-IIe	0/0	100	99.77	ncbi	NG_047244.1	GENTAMICIN	aminoglycoside N-acetyltransferase AAC(3)-IIe
CP027177.1	3702062	3702955	+	mph(A)	2021-01-01	96.96	99.66	ncbi	NG_047986.1	MACROLIDE	Mph(A) family macrolide 2'-phosphotransferase
CP027177.1	3707150	3707989	-	sul1	0/0	100	100	ncbi	NG_048082.1	SULFONAMIDE	sulfonamide-resistant dihydropteroate synthase Sul1
CP027177.1	3708494	3709285	-	aadA2	0/0	100	100	ncbi	NG_047343.1	STREPTOMYCIN	ANT(3'')-Ia family aminoglycoside nucleotidyltransferase AadA2
CP027177.1	3709693	3710190	-	dfrA12	0/0	100	100	ncbi	NG_047689.1	TRIMETHOPRIM	trimethoprim-resistant dihydrofolate reductase DfrA12
CP027177.1	3712519	3713331	+	blaNDM-1	0/0	100	100	ncbi	NG_049326.1	CARBAPENEM	subclass B1 metallo-beta-lactamase NDM-1
CP027177.1	3713335	3713700	+	ble-MBL	0/0	100	100	ncbi	NG_047559.1	BLEOMYCIN	bleomycin binding protein Ble-MBL
CP027177.1	3717644	3718483	-	sul1	0/0	100	100	ncbi	NG_048082.1	SULFONAMIDE	sulfonamide-resistant dihydropteroate synthase Sul1
CP027177.1	3719030	3719818	-	aadA5	0/0	100	100	ncbi	NG_047357.1	STREPTOMYCIN	ANT(3'')-Ia family aminoglycoside nucleotidyltransferase AadA5
CP027177.1	3719949	3720422	-	dfrA17	0/0	100	99.79	ncbi	NG_047710.1	TRIMETHOPRIM	trimethoprim-resistant dihydrofolate reductase DfrA17
CP027177.1	3725400	3726275	-	blaCTX-M-15	0/0	100	100	ncbi	NG_048935.1	CEPHALOSPORIN	class A extended-spectrum beta-lactamase CTX-M-15
CP027177.1	3858445	3859650	-	tet(B)	0/0	100	100	ncbi	NG_048163.1	TETRACYCLINE	tetracycline efflux MFS transporter Tet(B)
CP027177.1	3869575	3870405	-	blaOXA-1	0/0	100	100	ncbi	NG_049392.1	CEPHALOSPORIN	oxacillin-hydrolyzing class D beta-lactamase OXA-1
CP027177.1	3870536	3871090	-	aac(6')-Ib-D181Y	0/0	100	99.82	ncbi	NG_067946.1	AMIKACIN;KANAMYCIN;TOBRAMYCIN	AAC(6')-Ib family aminoglycoside 6'-N-acetyltransferase
CP027177.1	3873450	3874310	-	blaTEM-1	0/0	100	100	ncbi	NG_050145.1	BETA-LACTAM	class A broad-spectrum beta-lactamase TEM-1
CP027177.1	3875789	3876604	-	aph(3')-Ia	0/0	100	100	ncbi	NG_047430.1	KANAMYCIN	aminoglycoside O-phosphotransferase APH(3')-Ia
CP027177.1	3877520	3878356	-	aph(6)-Id	0/0	100	100	ncbi	NG_047464.1	STREPTOMYCIN	aminoglycoside O-phosphotransferase APH(6)-Id
CP027177.1	3878356	3879182	-	aph(3'')-Ib	2021-01-01	99.88	99.88	ncbi	NG_056002.2	STREPTOMYCIN	aminoglycoside O-phosphotransferase APH(3'')-Ib
CP027177.1	3879219	3880034	-	sul2	0/0	100	99.88	ncbi	NG_048118.1	SULFONAMIDE	sulfonamide-resistant dihydropteroate synthase Sul2
CP027177.1	3889000	3889659	-	catA1	0/0	100	99.85	ncbi	NG_047582.1	CHLORAMPHENICOL	type A-1 chloramphenicol O-acetyltransferase
CP027703.1	26401	27230	-	blaOXA-1	2021-01-01	99.88	99.88	ncbi	NG_049392.1	CEPHALOSPORIN	oxacillin-hydrolyzing class D beta-lactamase OXA-1
CP027703.1	27361	27915	-	aac(6')-Ib-D181Y	0/0	100	99.82	ncbi	NG_067946.1	AMIKACIN;KANAMYCIN;TOBRAMYCIN	AAC(6')-Ib family aminoglycoside 6'-N-acetyltransferase
CP027703.1	45859	47064	-	tet(B)	0/0	100	100	ncbi	NG_048163.1	TETRACYCLINE	tetracycline efflux MFS transporter Tet(B)
CP027703.1	50056	50715	+	catA1	0/0	100	99.85	ncbi	NG_047582.1	CHLORAMPHENICOL	type A-1 chloramphenicol O-acetyltransferase
CP027703.1	57567	58040	+	dfrA17	0/0	100	99.79	ncbi	NG_047710.1	TRIMETHOPRIM	trimethoprim-resistant dihydrofolate reductase DfrA17
CP027703.1	58171	58959	+	aadA5	0/0	100	100	ncbi	NG_047357.1	STREPTOMYCIN	ANT(3'')-Ia family aminoglycoside nucleotidyltransferase AadA5
CP027703.1	59506	60345	+	sul1	0/0	100	100	ncbi	NG_048082.1	SULFONAMIDE	sulfonamide-resistant dihydropteroate synthase Sul1
CP027703.1	65639	66560	-	mph(A)	2021-01-01	100	99.67	ncbi	NG_047986.1	MACROLIDE	Mph(A) family macrolide 2'-phosphotransferase
CP027703.1	67945	68757	+	blaNDM-5	0/0	100	100	ncbi	NG_049337.1	CARBAPENEM	subclass B1 metallo-beta-lactamase NDM-5
CP027703.1	68761	69125	+	ble-MBL	2021-01-01	99.73	99.73	ncbi	NG_047559.1	BLEOMYCIN	bleomycin binding protein Ble-MBL
CP027703.1	73069	73908	-	sul1	0/0	100	100	ncbi	NG_048082.1	SULFONAMIDE	sulfonamide-resistant dihydropteroate synthase Sul1
CP027703.1	74413	75204	-	aadA2	0/0	100	100	ncbi	NG_047343.1	STREPTOMYCIN	ANT(3'')-Ia family aminoglycoside nucleotidyltransferase AadA2
CP027703.1	75612	76109	-	dfrA12	0/0	100	100	ncbi	NG_047689.1	TRIMETHOPRIM	trimethoprim-resistant dihydrofolate reductase DfrA12
CP028484.1	8934	9794	-	blaTEM-1	0/0	100	100	ncbi	NG_050145.1	BETA-LACTAM	class A broad-spectrum beta-lactamase TEM-1
CP028484.1	12319	13518	-	tet(A)	0/0	100	100	ncbi	NG_048154.1	TETRACYCLINE	tetracycline efflux MFS transporter Tet(A)
CP028484.1	14572	15408	-	aph(6)-Id	0/0	100	100	ncbi	NG_047466.1	STREPTOMYCIN	aminoglycoside O-phosphotransferase APH(6)-Id
CP028484.1	15408	16235	-	aph(3'')-Ib	0/0	100	100	ncbi	NG_056002.2	STREPTOMYCIN	aminoglycoside O-phosphotransferase APH(3'')-Ib
CP028484.1	16272	17087	-	sul2	0/0	100	100	ncbi	NG_051852.1	SULFONAMIDE	sulfonamide-resistant dihydropteroate synthase Sul2
CP028484.1	18458	19379	+	mph(A)	2021-01-01	100	99.67	ncbi	NG_047986.1	MACROLIDE	Mph(A) family macrolide 2'-phosphotransferase
CP028484.1	24674	25513	-	sul1	0/0	100	100	ncbi	NG_048082.1	SULFONAMIDE	sulfonamide-resistant dihydropteroate synthase Sul1
CP028484.1	26060	26848	-	aadA5	0/0	100	100	ncbi	NG_047357.1	STREPTOMYCIN	ANT(3'')-Ia family aminoglycoside nucleotidyltransferase AadA5
CP028484.1	26979	27452	-	dfrA17	0/0	100	99.79	ncbi	NG_047710.1	TRIMETHOPRIM	trimethoprim-resistant dihydrofolate reductase DfrA17
CP028576.1	5304	6179	+	blaCTX-M-15	0/0	100	100	ncbi	NG_048935.1	CEPHALOSPORIN	class A extended-spectrum beta-lactamase CTX-M-15
CP028576.1	22210	23070	+	aac(3)-IId	0/0	100	100	ncbi	NG_047251.1	GENTAMICIN	aminoglycoside N-acetyltransferase AAC(3)-IId
CP028576.1	24242	25102	+	blaTEM-1	0/0	100	100	ncbi	NG_050145.1	BETA-LACTAM	class A broad-spectrum beta-lactamase TEM-1
CP028576.1	83999	84829	-	blaOXA-1	0/0	100	100	ncbi	NG_049392.1	CEPHALOSPORIN	oxacillin-hydrolyzing class D beta-lactamase OXA-1
CP028576.1	84960	85514	-	aac(6')-Ib-D181Y	0/0	100	99.82	ncbi	NG_067946.1	AMIKACIN;KANAMYCIN;TOBRAMYCIN	AAC(6')-Ib family aminoglycoside 6'-N-acetyltransferase
CP028576.1	87265	87738	+	dfrA17	0/0	100	99.79	ncbi	NG_047710.1	TRIMETHOPRIM	trimethoprim-resistant dihydrofolate reductase DfrA17
CP028576.1	87869	88657	+	aadA5	0/0	100	100	ncbi	NG_047357.1	STREPTOMYCIN	ANT(3'')-Ia family aminoglycoside nucleotidyltransferase AadA5
CP028576.1	89204	90043	+	sul1	0/0	100	100	ncbi	NG_048082.1	SULFONAMIDE	sulfonamide-resistant dihydropteroate synthase Sul1
CP028576.1	95338	96259	-	mph(A)	2021-01-01	100	99.67	ncbi	NG_047986.1	MACROLIDE	Mph(A) family macrolide 2'-phosphotransferase
CP028576.1	97630	98445	+	sul2	0/0	100	100	ncbi	NG_051852.1	SULFONAMIDE	sulfonamide-resistant dihydropteroate synthase Sul2
CP028576.1	98482	99309	+	aph(3'')-Ib	0/0	100	100	ncbi	NG_056002.2	STREPTOMYCIN	aminoglycoside O-phosphotransferase APH(3'')-Ib
CP028576.1	99309	100145	+	aph(6)-Id	0/0	100	100	ncbi	NG_047466.1	STREPTOMYCIN	aminoglycoside O-phosphotransferase APH(6)-Id
CP028576.1	101199	102398	+	tet(A)	0/0	100	100	ncbi	NG_048154.1	TETRACYCLINE	tetracycline efflux MFS transporter Tet(A)
CP028587.1	21616	22821	+	tet(B)	0/0	100	100	ncbi	NG_048163.1	TETRACYCLINE	tetracycline efflux MFS transporter Tet(B)
CP028587.1	44814	45735	-	mph(A)	2021-01-01	100	99.67	ncbi	NG_047986.1	MACROLIDE	Mph(A) family macrolide 2'-phosphotransferase
CP028587.1	47302	48141	-	sul1	0/0	100	100	ncbi	NG_048082.1	SULFONAMIDE	sulfonamide-resistant dihydropteroate synthase Sul1
CP028587.1	48688	49476	-	aadA5	0/0	100	100	ncbi	NG_047357.1	STREPTOMYCIN	ANT(3'')-Ia family aminoglycoside nucleotidyltransferase AadA5
CP028587.1	49607	50080	-	dfrA17	0/0	100	99.79	ncbi	NG_047710.1	TRIMETHOPRIM	trimethoprim-resistant dihydrofolate reductase DfrA17
CP028587.1	53763	54638	+	blaCTX-M-15	0/0	100	100	ncbi	NG_048935.1	CEPHALOSPORIN	class A extended-spectrum beta-lactamase CTX-M-15
CP028587.1	59792	60652	-	aac(3)-IIe	0/0	100	99.77	ncbi	NG_047244.1	GENTAMICIN	aminoglycoside N-acetyltransferase AAC(3)-IIe
CP028587.1	62095	62925	-	blaOXA-1	0/0	100	100	ncbi	NG_049392.1	CEPHALOSPORIN	oxacillin-hydrolyzing class D beta-lactamase OXA-1
CP028587.1	63056	63610	-	aac(6')-Ib-D181Y	0/0	100	99.82	ncbi	NG_067946.1	AMIKACIN;KANAMYCIN;TOBRAMYCIN	AAC(6')-Ib family aminoglycoside 6'-N-acetyltransferase
CP029577.1	31098	31958	-	blaTEM-1	0/0	100	100	ncbi	NG_050145.1	BETA-LACTAM	class A broad-spectrum beta-lactamase TEM-1
CP029577.1	32953	33813	-	aac(3)-IId	0/0	100	100	ncbi	NG_047251.1	GENTAMICIN	aminoglycoside N-acetyltransferase AAC(3)-IId
CP029577.1	42914	44113	-	tet(A)	0/0	100	100	ncbi	NG_048154.1	TETRACYCLINE	tetracycline efflux MFS transporter Tet(A)
CP029577.1	45167	46003	-	aph(6)-Id	0/0	100	100	ncbi	NG_047466.1	STREPTOMYCIN	aminoglycoside O-phosphotransferase APH(6)-Id
CP029577.1	46003	46830	-	aph(3'')-Ib	0/0	100	100	ncbi	NG_056002.2	STREPTOMYCIN	aminoglycoside O-phosphotransferase APH(3'')-Ib
CP029577.1	46867	47682	-	sul2	0/0	100	100	ncbi	NG_051852.1	SULFONAMIDE	sulfonamide-resistant dihydropteroate synthase Sul2
CP029577.1	49053	49974	+	mph(A)	2021-01-01	100	99.67	ncbi	NG_047986.1	MACROLIDE	Mph(A) family macrolide 2'-phosphotransferase
CP029577.1	55269	56108	-	sul1	0/0	100	100	ncbi	NG_048082.1	SULFONAMIDE	sulfonamide-resistant dihydropteroate synthase Sul1
CP029577.1	56655	57443	-	aadA5	0/0	100	100	ncbi	NG_047357.1	STREPTOMYCIN	ANT(3'')-Ia family aminoglycoside nucleotidyltransferase AadA5
CP029577.1	57574	58047	-	dfrA17	0/0	100	99.79	ncbi	NG_047710.1	TRIMETHOPRIM	trimethoprim-resistant dihydrofolate reductase DfrA17
CP029580.1	3682	4557	+	blaCTX-M-14	0/0	100	100	ncbi	NG_048929.1	CEPHALOSPORIN	class A extended-spectrum beta-lactamase CTX-M-14
CP029580.1	85860	86333	+	dfrA17	0/0	100	99.79	ncbi	NG_047710.1	TRIMETHOPRIM	trimethoprim-resistant dihydrofolate reductase DfrA17
CP029580.1	86464	87252	+	aadA5	0/0	100	100	ncbi	NG_047357.1	STREPTOMYCIN	ANT(3'')-Ia family aminoglycoside nucleotidyltransferase AadA5
CP029580.1	87799	88638	+	sul1	0/0	100	100	ncbi	NG_048082.1	SULFONAMIDE	sulfonamide-resistant dihydropteroate synthase Sul1
CP029580.1	93933	94854	-	mph(A)	2021-01-01	100	99.67	ncbi	NG_047986.1	MACROLIDE	Mph(A) family macrolide 2'-phosphotransferase
CP029580.1	96036	96773	+	erm(B)	0/0	100	99.86	ncbi	NG_047804.1	MACROLIDE	23S rRNA (adenine(2058)-N(6))-methyltransferase Erm(B)
CP029580.1	99542	100402	+	aac(3)-IId	0/0	100	100	ncbi	NG_047251.1	GENTAMICIN	aminoglycoside N-acetyltransferase AAC(3)-IId
CP029580.1	105161	106021	+	blaTEM-1	0/0	100	100	ncbi	NG_050145.1	BETA-LACTAM	class A broad-spectrum beta-lactamase TEM-1
CP029580.1	163936	165135	-	tet(A)	0/0	100	100	ncbi	NG_048154.1	TETRACYCLINE	tetracycline efflux MFS transporter Tet(A)
CP029580.1	166189	167025	-	aph(6)-Id	0/0	100	100	ncbi	NG_047466.1	STREPTOMYCIN	aminoglycoside O-phosphotransferase APH(6)-Id
CP029580.1	167025	167852	-	aph(3'')-Ib	0/0	100	100	ncbi	NG_056002.2	STREPTOMYCIN	aminoglycoside O-phosphotransferase APH(3'')-Ib
CP029580.1	167889	168704	-	sul2	0/0	100	100	ncbi	NG_051852.1	SULFONAMIDE	sulfonamide-resistant dihydropteroate synthase Sul2
CP029580.1	170075	170996	+	mph(A)	2021-01-01	100	99.67	ncbi	NG_047986.1	MACROLIDE	Mph(A) family macrolide 2'-phosphotransferase
CP029580.1	176005	176559	+	aac(6')-Ib-AKT	0/0	100	99.82	ncbi	NG_052358.1	AMIKACIN;KANAMYCIN;TOBRAMYCIN	AAC(6')-Ib family aminoglycoside 6'-N-acetyltransferase
CP029580.1	176826	178078	+	cmlA1	0/0	99.44	99.92	ncbi	NG_047647.1	CHLORAMPHENICOL	chloramphenicol efflux MFS transporter CmlA1
CP030077.1	35837	36496	+	catA1	0/0	100	99.85	ncbi	NG_047582.1	CHLORAMPHENICOL	type A-1 chloramphenicol O-acetyltransferase
CP030077.1	43847	44320	+	dfrA17	0/0	100	99.79	ncbi	NG_047710.1	TRIMETHOPRIM	trimethoprim-resistant dihydrofolate reductase DfrA17
CP030077.1	44451	45239	+	aadA5	0/0	100	100	ncbi	NG_047357.1	STREPTOMYCIN	ANT(3'')-Ia family aminoglycoside nucleotidyltransferase AadA5
CP030077.1	45786	46625	+	sul1	0/0	100	100	ncbi	NG_048082.1	SULFONAMIDE	sulfonamide-resistant dihydropteroate synthase Sul1
CP030077.1	51332	52214	+	blaSED	0/0	99.77	98.53	ncbi	NG_047543.1	BETA-LACTAM	SED family class A beta-lactamase
CP030077.1	54456	55295	+	sul1	0/0	100	100	ncbi	NG_048082.1	SULFONAMIDE	sulfonamide-resistant dihydropteroate synthase Sul1
CP030077.1	58640	59413	+	armA	0/0	100	100	ncbi	NG_047476.1	GENTAMICIN	ArmA family 16S rRNA (guanine(1405)-N(7))-methyltransferase
CP030077.1	61991	62827	-	aph(6)-Id	0/0	100	100	ncbi	NG_047464.1	STREPTOMYCIN	aminoglycoside O-phosphotransferase APH(6)-Id
CP030077.1	62827	63654	-	aph(3'')-Ib	0/0	100	100	ncbi	NG_056002.2	STREPTOMYCIN	aminoglycoside O-phosphotransferase APH(3'')-Ib
CP030077.1	63691	64506	-	sul2	0/0	100	100	ncbi	NG_051852.1	SULFONAMIDE	sulfonamide-resistant dihydropteroate synthase Sul2
CP030077.1	152006	152866	+	blaTEM-1	0/0	100	99.88	ncbi	NG_050145.1	BETA-LACTAM	class A broad-spectrum beta-lactamase TEM-1
CP030770.1	2074	2934	-	blaTEM-1	0/0	100	100	ncbi	NG_050145.1	BETA-LACTAM	class A broad-spectrum beta-lactamase TEM-1
CP030770.1	7089	7925	-	aph(6)-Id	0/0	100	100	ncbi	NG_047464.1	STREPTOMYCIN	aminoglycoside O-phosphotransferase APH(6)-Id
CP030770.1	7925	8752	-	aph(3'')-Ib	0/0	100	99.88	ncbi	NG_056002.2	STREPTOMYCIN	aminoglycoside O-phosphotransferase APH(3'')-Ib
CP030770.1	8789	9604	-	sul2	0/0	100	99.75	ncbi	NG_048118.1	SULFONAMIDE	sulfonamide-resistant dihydropteroate synthase Sul2
CP030770.1	136062	136901	-	sul1	0/0	100	100	ncbi	NG_048082.1	SULFONAMIDE	sulfonamide-resistant dihydropteroate synthase Sul1
CP030770.1	137448	138236	-	aadA5	0/0	100	100	ncbi	NG_047357.1	STREPTOMYCIN	ANT(3'')-Ia family aminoglycoside nucleotidyltransferase AadA5
CP030770.1	138367	138840	-	dfrA17	0/0	100	99.79	ncbi	NG_047710.1	TRIMETHOPRIM	trimethoprim-resistant dihydrofolate reductase DfrA17
CP031233.1	60969	62168	-	tet(A)	0/0	100	100	ncbi	NG_048154.1	TETRACYCLINE	tetracycline efflux MFS transporter Tet(A)
CP031233.1	63222	64058	-	aph(6)-Id	0/0	100	100	ncbi	NG_047466.1	STREPTOMYCIN	aminoglycoside O-phosphotransferase APH(6)-Id
CP031233.1	64058	64885	-	aph(3'')-Ib	0/0	100	100	ncbi	NG_056002.2	STREPTOMYCIN	aminoglycoside O-phosphotransferase APH(3'')-Ib
CP031233.1	64922	65737	-	sul2	0/0	100	100	ncbi	NG_051852.1	SULFONAMIDE	sulfonamide-resistant dihydropteroate synthase Sul2
CP031233.1	67108	68029	+	mph(A)	2021-01-01	100	99.67	ncbi	NG_047986.1	MACROLIDE	Mph(A) family macrolide 2'-phosphotransferase
CP031233.1	73325	74164	-	sul1	0/0	100	99.76	ncbi	NG_048082.1	SULFONAMIDE	sulfonamide-resistant dihydropteroate synthase Sul1
CP031233.1	74711	75499	-	aadA5	0/0	100	100	ncbi	NG_047357.1	STREPTOMYCIN	ANT(3'')-Ia family aminoglycoside nucleotidyltransferase AadA5
CP031233.1	75630	76103	-	dfrA17	0/0	100	99.79	ncbi	NG_047710.1	TRIMETHOPRIM	trimethoprim-resistant dihydrofolate reductase DfrA17
CP031233.1	79326	80861	-	qepA1	0/0	100	100	ncbi	NG_050459.1	QUINOLONE	fluoroquinolone efflux MFS transporter QepA1
CP032145.1	3109909	3110769	+	aac(3)-IId	0/0	100	100	ncbi	NG_047251.1	GENTAMICIN	aminoglycoside N-acetyltransferase AAC(3)-IId
CP032145.1	3114289	3115210	+	mph(A)	2021-01-01	100	99.67	ncbi	NG_047986.1	MACROLIDE	Mph(A) family macrolide 2'-phosphotransferase
CP032145.1	3121832	3122671	-	sul1	0/0	100	100	ncbi	NG_048082.1	SULFONAMIDE	sulfonamide-resistant dihydropteroate synthase Sul1
CP032145.1	3123218	3124006	-	aadA5	0/0	100	100	ncbi	NG_047357.1	STREPTOMYCIN	ANT(3'')-Ia family aminoglycoside nucleotidyltransferase AadA5
CP032145.1	3124137	3124610	-	dfrA17	0/0	100	99.79	ncbi	NG_047710.1	TRIMETHOPRIM	trimethoprim-resistant dihydrofolate reductase DfrA17
CP032145.1	3142939	3143799	-	blaTEM-1	0/0	100	100	ncbi	NG_050145.1	BETA-LACTAM	class A broad-spectrum beta-lactamase TEM-1
CP032145.1	3252966	3253841	+	blaCTX-M-24	0/0	100	100	ncbi	NG_048973.1	CEPHALOSPORIN	class A extended-spectrum beta-lactamase CTX-M-24
CP032145.1	4901583	4902716	-	blaEC-8	0/0	100	98.24	ncbi	NG_049086.1	CEPHALOSPORIN	cephalosporin-hydrolyzing class C beta-lactamase EC-8
CP032145.1	5140120	5140917	-	blaOXA-48	0/0	100	100	ncbi	NG_049762.1	CARBAPENEM	carbapenem-hydrolyzing class D beta-lactamase OXA-48
CP032202.1	24612	25472	-	blaTEM-1	0/0	100	100	ncbi	NG_050145.1	BETA-LACTAM	class A broad-spectrum beta-lactamase TEM-1
CP032202.1	26644	27504	-	aac(3)-IId	0/0	100	100	ncbi	NG_047251.1	GENTAMICIN	aminoglycoside N-acetyltransferase AAC(3)-IId
CP032202.1	35906	37105	-	tet(A)	0/0	100	100	ncbi	NG_048154.1	TETRACYCLINE	tetracycline efflux MFS transporter Tet(A)
CP032202.1	38159	38995	-	aph(6)-Id	0/0	100	100	ncbi	NG_047466.1	STREPTOMYCIN	aminoglycoside O-phosphotransferase APH(6)-Id
CP032202.1	38995	39822	-	aph(3'')-Ib	0/0	100	100	ncbi	NG_056002.2	STREPTOMYCIN	aminoglycoside O-phosphotransferase APH(3'')-Ib
CP032202.1	39859	40674	-	sul2	0/0	100	100	ncbi	NG_051852.1	SULFONAMIDE	sulfonamide-resistant dihydropteroate synthase Sul2
CP032202.1	42045	42966	+	mph(A)	2021-01-01	100	99.67	ncbi	NG_047986.1	MACROLIDE	Mph(A) family macrolide 2'-phosphotransferase
CP032202.1	48261	49100	-	sul1	0/0	100	100	ncbi	NG_048082.1	SULFONAMIDE	sulfonamide-resistant dihydropteroate synthase Sul1
CP032202.1	49647	50435	-	aadA5	0/0	100	100	ncbi	NG_047357.1	STREPTOMYCIN	ANT(3'')-Ia family aminoglycoside nucleotidyltransferase AadA5
CP032202.1	50566	51039	-	dfrA17	0/0	100	99.79	ncbi	NG_047710.1	TRIMETHOPRIM	trimethoprim-resistant dihydrofolate reductase DfrA17
CP032516.1	52755	53954	+	tet(A)	0/0	100	100	ncbi	NG_048154.1	TETRACYCLINE	tetracycline efflux MFS transporter Tet(A)
CP032516.1	64040	64961	+	mph(A)	2021-01-01	100	99.67	ncbi	NG_047986.1	MACROLIDE	Mph(A) family macrolide 2'-phosphotransferase
CP032516.1	70256	71095	-	sul1	0/0	100	100	ncbi	NG_048082.1	SULFONAMIDE	sulfonamide-resistant dihydropteroate synthase Sul1
CP032516.1	71642	72430	-	aadA5	0/0	100	100	ncbi	NG_047357.1	STREPTOMYCIN	ANT(3'')-Ia family aminoglycoside nucleotidyltransferase AadA5
CP032516.1	72561	73034	-	dfrA17	0/0	100	99.79	ncbi	NG_047710.1	TRIMETHOPRIM	trimethoprim-resistant dihydrofolate reductase DfrA17
CP032877.1	69308	69862	+	aac(6')-Ib-D181Y	0/0	100	99.82	ncbi	NG_067946.1	AMIKACIN;KANAMYCIN;TOBRAMYCIN	AAC(6')-Ib family aminoglycoside 6'-N-acetyltransferase
CP032877.1	69993	70823	+	blaOXA-1	0/0	100	100	ncbi	NG_049392.1	CEPHALOSPORIN	oxacillin-hydrolyzing class D beta-lactamase OXA-1
CP032877.1	72266	73126	+	aac(3)-IIe	0/0	100	99.77	ncbi	NG_047244.1	GENTAMICIN	aminoglycoside N-acetyltransferase AAC(3)-IIe
CP032877.1	78280	79155	-	blaCTX-M-15	0/0	100	100	ncbi	NG_048935.1	CEPHALOSPORIN	class A extended-spectrum beta-lactamase CTX-M-15
CP032877.1	82838	83311	+	dfrA17	0/0	100	99.79	ncbi	NG_047710.1	TRIMETHOPRIM	trimethoprim-resistant dihydrofolate reductase DfrA17
CP032877.1	83442	84230	+	aadA5	0/0	100	100	ncbi	NG_047357.1	STREPTOMYCIN	ANT(3'')-Ia family aminoglycoside nucleotidyltransferase AadA5
CP032877.1	84777	85616	+	sul1	0/0	100	100	ncbi	NG_048082.1	SULFONAMIDE	sulfonamide-resistant dihydropteroate synthase Sul1
CP032877.1	87183	88104	+	mph(A)	2021-01-01	100	99.67	ncbi	NG_047986.1	MACROLIDE	Mph(A) family macrolide 2'-phosphotransferase
CP032877.1	110097	111302	-	tet(B)	0/0	100	100	ncbi	NG_048163.1	TETRACYCLINE	tetracycline efflux MFS transporter Tet(B)
CP033251.1	53820	54741	-	mph(A)	2021-01-01	100	99.67	ncbi	NG_047986.1	MACROLIDE	Mph(A) family macrolide 2'-phosphotransferase
CP033251.1	57382	58221	-	sul1	0/0	100	100	ncbi	NG_048082.1	SULFONAMIDE	sulfonamide-resistant dihydropteroate synthase Sul1
CP033251.1	58768	59556	-	aadA5	0/0	100	100	ncbi	NG_047357.1	STREPTOMYCIN	ANT(3'')-Ia family aminoglycoside nucleotidyltransferase AadA5
CP033251.1	59687	60160	-	dfrA17	0/0	100	99.79	ncbi	NG_047710.1	TRIMETHOPRIM	trimethoprim-resistant dihydrofolate reductase DfrA17
CP033251.1	68749	69963	+	floR	0/0	100	100	ncbi	NG_047877.1	CHLORAMPHENICOL;FLORFENICOL	chloramphenicol/florfenicol efflux MFS transporter FloR
CP033251.1	72466	73281	-	sul2	0/0	100	99.88	ncbi	NG_048118.1	SULFONAMIDE	sulfonamide-resistant dihydropteroate synthase Sul2
CP033251.1	78128	79153	-	aph(4)-Ia	0/0	100	100	ncbi	NG_047456.1	HYGROMYCIN	aminoglycoside O-phosphotransferase APH(4)-Ia
CP033251.1	79382	80158	-	aac(3)-IVa	0/0	100	99.74	ncbi	NG_047253.1	GENTAMICIN	aminoglycoside N-acetyltransferase AAC(3)-IVa
CP033251.1	81279	82154	+	blaCTX-M-14	0/0	100	100	ncbi	NG_048929.1	CEPHALOSPORIN	class A extended-spectrum beta-lactamase CTX-M-14
CP033251.1	82766	83182	+	fosA3	0/0	100	100	ncbi	NG_050407.1	FOSFOMYCIN	fosfomycin resistance glutathione transferase FosA3
CP033382.2	90053	90892	-	sul1	0/0	100	100	ncbi	NG_048082.1	SULFONAMIDE	sulfonamide-resistant dihydropteroate synthase Sul1
CP033382.2	91456	91908	-	arr-3	0/0	100	100	ncbi	NG_048581.1	RIFAMYCIN	NAD(+)--rifampin ADP-ribosyltransferase Arr-3
CP033382.2	91993	92625	-	catB3	0/0	100	100	ncbi	NG_047604.1	CHLORAMPHENICOL	type B-3 chloramphenicol O-acetyltransferase CatB3
CP033382.2	92763	93593	-	blaOXA-1	0/0	100	100	ncbi	NG_049392.1	CEPHALOSPORIN	oxacillin-hydrolyzing class D beta-lactamase OXA-1
CP033382.2	93724	94278	-	aac(6')-Ib-D181Y	0/0	100	99.82	ncbi	NG_067946.1	AMIKACIN;KANAMYCIN;TOBRAMYCIN	AAC(6')-Ib family aminoglycoside 6'-N-acetyltransferase
CP033382.2	95240	96016	+	aac(3)-IVa	0/0	100	99.87	ncbi	NG_047253.1	GENTAMICIN	aminoglycoside N-acetyltransferase AAC(3)-IVa
CP033382.2	96245	97270	+	aph(4)-Ia	0/0	100	100	ncbi	NG_047456.1	HYGROMYCIN	aminoglycoside O-phosphotransferase APH(4)-Ia
CP033382.2	102117	102933	+	sul2	2021-01-01	100	99.88	ncbi	NG_051852.1	SULFONAMIDE	sulfonamide-resistant dihydropteroate synthase Sul2
CP033382.2	105436	106650	-	floR	0/0	100	100	ncbi	NG_047877.1	CHLORAMPHENICOL;FLORFENICOL	chloramphenicol/florfenicol efflux MFS transporter FloR
CP033382.2	113898	114758	-	blaTEM-1	0/0	100	100	ncbi	NG_050145.1	BETA-LACTAM	class A broad-spectrum beta-lactamase TEM-1
CP033382.2	117962	118777	+	sul2	0/0	100	99.75	ncbi	NG_048118.1	SULFONAMIDE	sulfonamide-resistant dihydropteroate synthase Sul2
CP033382.2	118814	119641	+	aph(3'')-Ib	0/0	100	100	ncbi	NG_056002.2	STREPTOMYCIN	aminoglycoside O-phosphotransferase APH(3'')-Ib
CP033382.2	119641	120477	+	aph(6)-Id	0/0	100	100	ncbi	NG_047464.1	STREPTOMYCIN	aminoglycoside O-phosphotransferase APH(6)-Id
CP033382.2	121562	122737	+	oqxA	0/0	100	100	ncbi	NG_048024.1	PHENICOL;QUINOLONE	multidrug efflux RND transporter periplasmic adaptor subunit OqxA
CP033382.2	122761	125913	+	oqxB	0/0	100	100	ncbi	NG_048025.1	PHENICOL;QUINOLONE	multidrug efflux RND transporter permease subunit OqxB
CP033382.2	127460	128248	-	aadA5	0/0	100	100	ncbi	NG_047357.1	STREPTOMYCIN	ANT(3'')-Ia family aminoglycoside nucleotidyltransferase AadA5
CP033382.2	128379	128852	-	dfrA17	0/0	100	99.79	ncbi	NG_047710.1	TRIMETHOPRIM	trimethoprim-resistant dihydrofolate reductase DfrA17
CP033382.2	134253	135026	+	armA	0/0	100	99.87	ncbi	NG_047476.1	GENTAMICIN	ArmA family 16S rRNA (guanine(1405)-N(7))-methyltransferase
CP033385.2	139500	140699	-	tet(A)	0/0	100	99.92	ncbi	NG_048154.1	TETRACYCLINE	tetracycline efflux MFS transporter Tet(A)
CP033385.2	144519	145358	-	sul1	0/0	100	100	ncbi	NG_048082.1	SULFONAMIDE	sulfonamide-resistant dihydropteroate synthase Sul1
CP033385.2	145922	146374	-	arr-3	0/0	100	100	ncbi	NG_048581.1	RIFAMYCIN	NAD(+)--rifampin ADP-ribosyltransferase Arr-3
CP033385.2	146459	147091	-	catB3	0/0	100	100	ncbi	NG_047604.1	CHLORAMPHENICOL	type B-3 chloramphenicol O-acetyltransferase CatB3
CP033385.2	147229	148059	-	blaOXA-1	0/0	100	100	ncbi	NG_049392.1	CEPHALOSPORIN	oxacillin-hydrolyzing class D beta-lactamase OXA-1
CP033385.2	148190	148744	-	aac(6')-Ib-D181Y	0/0	100	99.82	ncbi	NG_067946.1	AMIKACIN;KANAMYCIN;TOBRAMYCIN	AAC(6')-Ib family aminoglycoside 6'-N-acetyltransferase
CP033385.2	149794	150582	-	aadA5	0/0	100	100	ncbi	NG_047357.1	STREPTOMYCIN	ANT(3'')-Ia family aminoglycoside nucleotidyltransferase AadA5
CP033385.2	150713	151186	-	dfrA17	0/0	100	99.79	ncbi	NG_047710.1	TRIMETHOPRIM	trimethoprim-resistant dihydrofolate reductase DfrA17
CP033385.2	156587	157360	+	armA	0/0	100	99.87	ncbi	NG_047476.1	GENTAMICIN	ArmA family 16S rRNA (guanine(1405)-N(7))-methyltransferase
CP033400.1	6808	8013	-	tet(B)	0/0	100	100	ncbi	NG_048163.1	TETRACYCLINE	tetracycline efflux MFS transporter Tet(B)
CP033400.1	10997	11836	-	sul1	0/0	100	100	ncbi	NG_048082.1	SULFONAMIDE	sulfonamide-resistant dihydropteroate synthase Sul1
CP033400.1	12383	13171	-	aadA5	0/0	100	100	ncbi	NG_047357.1	STREPTOMYCIN	ANT(3'')-Ia family aminoglycoside nucleotidyltransferase AadA5
CP033400.1	13302	13775	-	dfrA17	0/0	100	99.79	ncbi	NG_047710.1	TRIMETHOPRIM	trimethoprim-resistant dihydrofolate reductase DfrA17
CP033400.1	19252	20173	-	mph(A)	2021-01-01	100	99.67	ncbi	NG_047986.1	MACROLIDE	Mph(A) family macrolide 2'-phosphotransferase
CP033400.1	23693	24553	-	aac(3)-IId	0/0	100	100	ncbi	NG_047251.1	GENTAMICIN	aminoglycoside N-acetyltransferase AAC(3)-IId
CP033400.1	27810	28670	+	blaTEM-1	0/0	100	100	ncbi	NG_050145.1	BETA-LACTAM	class A broad-spectrum beta-lactamase TEM-1
CP033400.1	30022	30858	-	aph(6)-Id	0/0	100	100	ncbi	NG_047464.1	STREPTOMYCIN	aminoglycoside O-phosphotransferase APH(6)-Id
CP033400.1	30858	31685	-	aph(3'')-Ib	0/0	100	100	ncbi	NG_056002.2	STREPTOMYCIN	aminoglycoside O-phosphotransferase APH(3'')-Ib
CP033400.1	31722	32537	-	sul2	0/0	100	99.88	ncbi	NG_048118.1	SULFONAMIDE	sulfonamide-resistant dihydropteroate synthase Sul2
CP033400.1	40511	41371	-	blaTEM-1	0/0	100	100	ncbi	NG_050145.1	BETA-LACTAM	class A broad-spectrum beta-lactamase TEM-1
CP033400.1	43216	44046	-	blaOXA-1	0/0	100	100	ncbi	NG_049392.1	CEPHALOSPORIN	oxacillin-hydrolyzing class D beta-lactamase OXA-1
CP033400.1	44177	44731	-	aac(6')-Ib-D181Y	0/0	100	99.82	ncbi	NG_067946.1	AMIKACIN;KANAMYCIN;TOBRAMYCIN	AAC(6')-Ib family aminoglycoside 6'-N-acetyltransferase
CP034421.1	236457	237317	-	aac(3)-IId	0/0	100	100	ncbi	NG_047251.1	GENTAMICIN	aminoglycoside N-acetyltransferase AAC(3)-IId
CP034421.1	239676	240149	+	dfrA17	0/0	100	99.79	ncbi	NG_047710.1	TRIMETHOPRIM	trimethoprim-resistant dihydrofolate reductase DfrA17
CP034421.1	240280	241068	+	aadA5	0/0	100	100	ncbi	NG_047357.1	STREPTOMYCIN	ANT(3'')-Ia family aminoglycoside nucleotidyltransferase AadA5
CP034421.1	241615	242454	+	sul1	0/0	100	100	ncbi	NG_048082.1	SULFONAMIDE	sulfonamide-resistant dihydropteroate synthase Sul1
CP034421.1	247748	248669	-	mph(A)	2021-01-01	100	99.67	ncbi	NG_047986.1	MACROLIDE	Mph(A) family macrolide 2'-phosphotransferase
CP034832.1	60005	60478	+	dfrA17	0/0	100	99.79	ncbi	NG_047710.1	TRIMETHOPRIM	trimethoprim-resistant dihydrofolate reductase DfrA17
CP034832.1	60609	61397	+	aadA5	0/0	100	100	ncbi	NG_047357.1	STREPTOMYCIN	ANT(3'')-Ia family aminoglycoside nucleotidyltransferase AadA5
CP034832.1	61944	62783	+	sul1	0/0	100	100	ncbi	NG_048082.1	SULFONAMIDE	sulfonamide-resistant dihydropteroate synthase Sul1
CP034832.1	68078	68999	-	mph(A)	2021-01-01	100	99.67	ncbi	NG_047986.1	MACROLIDE	Mph(A) family macrolide 2'-phosphotransferase
CP034832.1	69932	70792	+	aac(3)-IIe	0/0	100	99.77	ncbi	NG_047244.1	GENTAMICIN	aminoglycoside N-acetyltransferase AAC(3)-IIe
CP034832.1	72435	75587	-	oqxB	0/0	100	100	ncbi	NG_048025.1	PHENICOL;QUINOLONE	multidrug efflux RND transporter permease subunit OqxB
CP034832.1	75611	76786	-	oqxA	0/0	100	100	ncbi	NG_048024.1	PHENICOL;QUINOLONE	multidrug efflux RND transporter periplasmic adaptor subunit OqxA
CP034832.1	78857	79248	-	bleO	0/0	96.79	100	ncbi	NG_047557.1	BLEOMYCIN	bleomycin binding protein
CP034832.1	82959	83615	+	qnrS1	0/0	100	100	ncbi	NG_050543.1	QUINOLONE	quinolone resistance pentapeptide repeat protein QnrS1
CP034832.1	89035	90234	+	tet(A)	0/0	100	99.92	ncbi	NG_048154.1	TETRACYCLINE	tetracycline efflux MFS transporter Tet(A)
CP034956.1	6565	7770	+	tet(B)	0/0	100	100	ncbi	NG_048163.1	TETRACYCLINE	tetracycline efflux MFS transporter Tet(B)
CP034956.1	10220	11059	-	sul1	0/0	100	100	ncbi	NG_048082.1	SULFONAMIDE	sulfonamide-resistant dihydropteroate synthase Sul1
CP034956.1	11606	12394	-	aadA5	0/0	100	100	ncbi	NG_047357.1	STREPTOMYCIN	ANT(3'')-Ia family aminoglycoside nucleotidyltransferase AadA5
CP034956.1	12525	12998	-	dfrA17	0/0	100	99.79	ncbi	NG_047710.1	TRIMETHOPRIM	trimethoprim-resistant dihydrofolate reductase DfrA17
CP034956.1	18475	19396	-	mph(A)	2021-01-01	100	99.67	ncbi	NG_047986.1	MACROLIDE	Mph(A) family macrolide 2'-phosphotransferase
CP034956.1	22916	23776	-	aac(3)-IId	0/0	100	100	ncbi	NG_047251.1	GENTAMICIN	aminoglycoside N-acetyltransferase AAC(3)-IId
CP034956.1	27033	27893	+	blaTEM-1	0/0	100	100	ncbi	NG_050145.1	BETA-LACTAM	class A broad-spectrum beta-lactamase TEM-1
CP034956.1	29245	30081	-	aph(6)-Id	0/0	100	100	ncbi	NG_047464.1	STREPTOMYCIN	aminoglycoside O-phosphotransferase APH(6)-Id
CP034956.1	30081	30908	-	aph(3'')-Ib	0/0	100	100	ncbi	NG_056002.2	STREPTOMYCIN	aminoglycoside O-phosphotransferase APH(3'')-Ib
CP034956.1	30945	31760	-	sul2	0/0	100	99.88	ncbi	NG_048118.1	SULFONAMIDE	sulfonamide-resistant dihydropteroate synthase Sul2
CP034956.1	39734	40594	-	blaTEM-1	0/0	100	100	ncbi	NG_050145.1	BETA-LACTAM	class A broad-spectrum beta-lactamase TEM-1
CP034956.1	42189	43064	+	blaCTX-M-15	0/0	100	100	ncbi	NG_048935.1	CEPHALOSPORIN	class A extended-spectrum beta-lactamase CTX-M-15
CP034956.1	47101	47931	-	blaOXA-1	0/0	100	100	ncbi	NG_049392.1	CEPHALOSPORIN	oxacillin-hydrolyzing class D beta-lactamase OXA-1
CP034956.1	48062	48616	-	aac(6')-Ib-D181Y	0/0	100	99.82	ncbi	NG_067946.1	AMIKACIN;KANAMYCIN;TOBRAMYCIN	AAC(6')-Ib family aminoglycoside 6'-N-acetyltransferase
CP034964.1	5507	6244	+	erm(B)	0/0	100	99.86	ncbi	NG_047804.1	MACROLIDE	23S rRNA (adenine(2058)-N(6))-methyltransferase Erm(B)
CP034964.1	11682	12542	+	aac(3)-IId	0/0	100	100	ncbi	NG_047251.1	GENTAMICIN	aminoglycoside N-acetyltransferase AAC(3)-IId
CP034964.1	16062	16983	+	mph(A)	2021-01-01	100	99.67	ncbi	NG_047986.1	MACROLIDE	Mph(A) family macrolide 2'-phosphotransferase
CP034964.1	22278	23117	-	sul1	0/0	100	100	ncbi	NG_048082.1	SULFONAMIDE	sulfonamide-resistant dihydropteroate synthase Sul1
CP034964.1	23664	24452	-	aadA5	0/0	100	100	ncbi	NG_047357.1	STREPTOMYCIN	ANT(3'')-Ia family aminoglycoside nucleotidyltransferase AadA5
CP034964.1	24583	25056	-	dfrA17	0/0	100	99.79	ncbi	NG_047710.1	TRIMETHOPRIM	trimethoprim-resistant dihydrofolate reductase DfrA17
CP034964.1	26711	27456	+	blaTEM-1	0/0	86.64	99.87	ncbi	NG_050145.1	BETA-LACTAM	class A broad-spectrum beta-lactamase TEM-1
CP034964.1	28238	29113	-	blaCTX-M-3	0/0	100	100	ncbi	NG_048979.1	CEPHALOSPORIN	class A extended-spectrum beta-lactamase CTX-M-3
CP035320.1	162241	163056	+	sul2	0/0	100	99.88	ncbi	NG_048118.1	SULFONAMIDE	sulfonamide-resistant dihydropteroate synthase Sul2
CP035320.1	163093	163920	+	aph(3'')-Ib	0/0	100	100	ncbi	NG_056002.2	STREPTOMYCIN	aminoglycoside O-phosphotransferase APH(3'')-Ib
CP035320.1	163920	164756	+	aph(6)-Id	0/0	100	100	ncbi	NG_047464.1	STREPTOMYCIN	aminoglycoside O-phosphotransferase APH(6)-Id
CP035320.1	168121	168960	-	sul1	0/0	100	100	ncbi	NG_048082.1	SULFONAMIDE	sulfonamide-resistant dihydropteroate synthase Sul1
CP035320.1	169507	170295	-	aadA5	0/0	100	100	ncbi	NG_047357.1	STREPTOMYCIN	ANT(3'')-Ia family aminoglycoside nucleotidyltransferase AadA5
CP035320.1	170426	170899	-	dfrA17	0/0	100	99.79	ncbi	NG_047710.1	TRIMETHOPRIM	trimethoprim-resistant dihydrofolate reductase DfrA17
CP035320.1	177513	178172	-	catA1	0/0	100	99.85	ncbi	NG_047582.1	CHLORAMPHENICOL	type A-1 chloramphenicol O-acetyltransferase
CP035320.1	182593	183798	+	tet(B)	0/0	100	100	ncbi	NG_048163.1	TETRACYCLINE	tetracycline efflux MFS transporter Tet(B)
CP035320.1	185723	186583	-	blaTEM-1	0/0	100	100	ncbi	NG_050145.1	BETA-LACTAM	class A broad-spectrum beta-lactamase TEM-1
CP035320.1	4837382	4838515	-	blaEC-18	0/0	100	98.06	ncbi	NG_049083.1	CEPHALOSPORIN	class C extended-spectrum beta-lactamase EC-18
CP035321.1	437556	438371	+	sul2	0/0	100	99.88	ncbi	NG_048118.1	SULFONAMIDE	sulfonamide-resistant dihydropteroate synthase Sul2
CP035321.1	438408	439235	+	aph(3'')-Ib	0/0	100	100	ncbi	NG_056002.2	STREPTOMYCIN	aminoglycoside O-phosphotransferase APH(3'')-Ib
CP035321.1	439235	440071	+	aph(6)-Id	0/0	100	100	ncbi	NG_047464.1	STREPTOMYCIN	aminoglycoside O-phosphotransferase APH(6)-Id
CP035321.1	443908	444747	-	sul1	0/0	100	100	ncbi	NG_048082.1	SULFONAMIDE	sulfonamide-resistant dihydropteroate synthase Sul1
CP035321.1	445294	446082	-	aadA5	0/0	100	100	ncbi	NG_047357.1	STREPTOMYCIN	ANT(3'')-Ia family aminoglycoside nucleotidyltransferase AadA5
CP035321.1	446213	446686	-	dfrA17	0/0	100	99.79	ncbi	NG_047710.1	TRIMETHOPRIM	trimethoprim-resistant dihydrofolate reductase DfrA17
CP035321.1	453014	453673	-	catA1	0/0	100	99.85	ncbi	NG_047582.1	CHLORAMPHENICOL	type A-1 chloramphenicol O-acetyltransferase
CP035321.1	458094	459299	+	tet(B)	0/0	100	100	ncbi	NG_048163.1	TETRACYCLINE	tetracycline efflux MFS transporter Tet(B)
CP035321.1	461033	461893	-	blaTEM-1	0/0	100	100	ncbi	NG_050145.1	BETA-LACTAM	class A broad-spectrum beta-lactamase TEM-1
CP035321.1	609970	611103	+	blaEC-18	0/0	100	98.06	ncbi	NG_049083.1	CEPHALOSPORIN	class C extended-spectrum beta-lactamase EC-18
CP035322.1	7553	8212	+	catA1	0/0	100	99.85	ncbi	NG_047582.1	CHLORAMPHENICOL	type A-1 chloramphenicol O-acetyltransferase
CP035322.1	14950	15423	+	dfrA17	0/0	100	99.79	ncbi	NG_047710.1	TRIMETHOPRIM	trimethoprim-resistant dihydrofolate reductase DfrA17
CP035322.1	15554	16342	+	aadA5	0/0	100	100	ncbi	NG_047357.1	STREPTOMYCIN	ANT(3'')-Ia family aminoglycoside nucleotidyltransferase AadA5
CP035322.1	16889	17728	+	sul1	0/0	100	100	ncbi	NG_048082.1	SULFONAMIDE	sulfonamide-resistant dihydropteroate synthase Sul1
CP035322.1	21094	21930	-	aph(6)-Id	0/0	100	100	ncbi	NG_047464.1	STREPTOMYCIN	aminoglycoside O-phosphotransferase APH(6)-Id
CP035322.1	21930	22757	-	aph(3'')-Ib	0/0	100	100	ncbi	NG_056002.2	STREPTOMYCIN	aminoglycoside O-phosphotransferase APH(3'')-Ib
CP035322.1	22794	23609	-	sul2	0/0	100	99.88	ncbi	NG_048118.1	SULFONAMIDE	sulfonamide-resistant dihydropteroate synthase Sul2
CP035322.1	278962	280095	+	blaEC-18	0/0	100	98.15	ncbi	NG_049083.1	CEPHALOSPORIN	class C extended-spectrum beta-lactamase EC-18
CP035322.1	2238304	2239389	-	blaCMY-161	0/0	94.76	100	ncbi	NG_057479.1	CEPHALOSPORIN	class C beta-lactamase CMY-161
CP035329.1	218	1139	+	mph(A)	2021-01-01	100	99.67	ncbi	NG_047986.1	MACROLIDE	Mph(A) family macrolide 2'-phosphotransferase
CP035329.1	6434	7273	-	sul1	0/0	100	100	ncbi	NG_048082.1	SULFONAMIDE	sulfonamide-resistant dihydropteroate synthase Sul1
CP035329.1	7820	8608	-	aadA5	0/0	100	100	ncbi	NG_047357.1	STREPTOMYCIN	ANT(3'')-Ia family aminoglycoside nucleotidyltransferase AadA5
CP035329.1	8739	9212	-	dfrA17	0/0	100	99.79	ncbi	NG_047710.1	TRIMETHOPRIM	trimethoprim-resistant dihydrofolate reductase DfrA17
CP035468.1	130628	131101	+	dfrA17	0/0	100	99.79	ncbi	NG_047710.1	TRIMETHOPRIM	trimethoprim-resistant dihydrofolate reductase DfrA17
CP035468.1	131232	132020	+	aadA5	0/0	100	100	ncbi	NG_047357.1	STREPTOMYCIN	ANT(3'')-Ia family aminoglycoside nucleotidyltransferase AadA5
CP035468.1	132567	133406	+	sul1	0/0	100	100	ncbi	NG_048082.1	SULFONAMIDE	sulfonamide-resistant dihydropteroate synthase Sul1
CP035468.1	138701	139622	-	mph(A)	2021-01-01	100	99.67	ncbi	NG_047986.1	MACROLIDE	Mph(A) family macrolide 2'-phosphotransferase
CP035468.1	140993	141808	+	sul2	0/0	100	100	ncbi	NG_051852.1	SULFONAMIDE	sulfonamide-resistant dihydropteroate synthase Sul2
CP035468.1	141845	142672	+	aph(3'')-Ib	0/0	100	100	ncbi	NG_056002.2	STREPTOMYCIN	aminoglycoside O-phosphotransferase APH(3'')-Ib
CP035468.1	142672	143508	+	aph(6)-Id	0/0	100	100	ncbi	NG_047466.1	STREPTOMYCIN	aminoglycoside O-phosphotransferase APH(6)-Id
CP035468.1	144562	145761	+	tet(A)	0/0	100	100	ncbi	NG_048154.1	TETRACYCLINE	tetracycline efflux MFS transporter Tet(A)
CP035468.1	148627	149487	+	aac(3)-IId	0/0	100	100	ncbi	NG_047251.1	GENTAMICIN	aminoglycoside N-acetyltransferase AAC(3)-IId
CP035468.1	150659	151519	+	blaTEM-1	0/0	100	100	ncbi	NG_050145.1	BETA-LACTAM	class A broad-spectrum beta-lactamase TEM-1
CP035478.1	130628	131101	+	dfrA17	0/0	100	99.79	ncbi	NG_047710.1	TRIMETHOPRIM	trimethoprim-resistant dihydrofolate reductase DfrA17
CP035478.1	131232	132020	+	aadA5	0/0	100	100	ncbi	NG_047357.1	STREPTOMYCIN	ANT(3'')-Ia family aminoglycoside nucleotidyltransferase AadA5
CP035478.1	132567	133406	+	sul1	0/0	100	100	ncbi	NG_048082.1	SULFONAMIDE	sulfonamide-resistant dihydropteroate synthase Sul1
CP035478.1	138701	139622	-	mph(A)	2021-01-01	100	99.67	ncbi	NG_047986.1	MACROLIDE	Mph(A) family macrolide 2'-phosphotransferase
CP035478.1	140993	141808	+	sul2	0/0	100	100	ncbi	NG_051852.1	SULFONAMIDE	sulfonamide-resistant dihydropteroate synthase Sul2
CP035478.1	141845	142672	+	aph(3'')-Ib	0/0	100	100	ncbi	NG_056002.2	STREPTOMYCIN	aminoglycoside O-phosphotransferase APH(3'')-Ib
CP035478.1	142672	143508	+	aph(6)-Id	0/0	100	100	ncbi	NG_047466.1	STREPTOMYCIN	aminoglycoside O-phosphotransferase APH(6)-Id
CP035478.1	144562	145761	+	tet(A)	0/0	100	100	ncbi	NG_048154.1	TETRACYCLINE	tetracycline efflux MFS transporter Tet(A)
CP035478.1	148224	149084	+	blaTEM-1	0/0	100	100	ncbi	NG_050145.1	BETA-LACTAM	class A broad-spectrum beta-lactamase TEM-1
CP035517.1	86587	87060	+	dfrA17	0/0	100	99.79	ncbi	NG_047710.1	TRIMETHOPRIM	trimethoprim-resistant dihydrofolate reductase DfrA17
CP035517.1	87191	87979	+	aadA5	0/0	100	100	ncbi	NG_047357.1	STREPTOMYCIN	ANT(3'')-Ia family aminoglycoside nucleotidyltransferase AadA5
CP035517.1	88526	89365	+	sul1	0/0	100	100	ncbi	NG_048082.1	SULFONAMIDE	sulfonamide-resistant dihydropteroate synthase Sul1
CP035517.1	94660	95581	-	mph(A)	2021-01-01	100	99.67	ncbi	NG_047986.1	MACROLIDE	Mph(A) family macrolide 2'-phosphotransferase
CP035517.1	96952	97767	+	sul2	0/0	100	100	ncbi	NG_051852.1	SULFONAMIDE	sulfonamide-resistant dihydropteroate synthase Sul2
CP035517.1	97804	98631	+	aph(3'')-Ib	0/0	100	100	ncbi	NG_056002.2	STREPTOMYCIN	aminoglycoside O-phosphotransferase APH(3'')-Ib
CP035517.1	98631	99467	+	aph(6)-Id	0/0	100	100	ncbi	NG_047466.1	STREPTOMYCIN	aminoglycoside O-phosphotransferase APH(6)-Id
CP035517.1	100521	101720	+	tet(A)	0/0	100	100	ncbi	NG_048154.1	TETRACYCLINE	tetracycline efflux MFS transporter Tet(A)
CP035517.1	104183	105043	+	blaTEM-1	0/0	100	100	ncbi	NG_050145.1	BETA-LACTAM	class A broad-spectrum beta-lactamase TEM-1
CP035721.1	84819	86018	-	tet(A)	0/0	100	100	ncbi	NG_048154.1	TETRACYCLINE	tetracycline efflux MFS transporter Tet(A)
CP035721.1	87072	87908	-	aph(6)-Id	0/0	100	100	ncbi	NG_047466.1	STREPTOMYCIN	aminoglycoside O-phosphotransferase APH(6)-Id
CP035721.1	87908	88735	-	aph(3'')-Ib	0/0	100	100	ncbi	NG_056002.2	STREPTOMYCIN	aminoglycoside O-phosphotransferase APH(3'')-Ib
CP035721.1	88772	89587	-	sul2	0/0	100	100	ncbi	NG_051852.1	SULFONAMIDE	sulfonamide-resistant dihydropteroate synthase Sul2
CP035721.1	90958	91879	+	mph(A)	2021-01-01	100	99.67	ncbi	NG_047986.1	MACROLIDE	Mph(A) family macrolide 2'-phosphotransferase
CP035721.1	97174	98013	-	sul1	0/0	100	100	ncbi	NG_048082.1	SULFONAMIDE	sulfonamide-resistant dihydropteroate synthase Sul1
CP035721.1	98560	99348	-	aadA5	0/0	100	100	ncbi	NG_047357.1	STREPTOMYCIN	ANT(3'')-Ia family aminoglycoside nucleotidyltransferase AadA5
CP035721.1	99479	99952	-	dfrA17	0/0	100	99.79	ncbi	NG_047710.1	TRIMETHOPRIM	trimethoprim-resistant dihydrofolate reductase DfrA17
CP035721.1	101791	102651	-	aac(3)-IId	0/0	100	100	ncbi	NG_047251.1	GENTAMICIN	aminoglycoside N-acetyltransferase AAC(3)-IId
CP038182.1	42641	43501	-	blaTEM-1	0/0	100	100	ncbi	NG_050145.1	BETA-LACTAM	class A broad-spectrum beta-lactamase TEM-1
CP038182.1	45704	46903	-	tet(A)	0/0	100	100	ncbi	NG_048154.1	TETRACYCLINE	tetracycline efflux MFS transporter Tet(A)
CP038182.1	47969	48805	-	aph(6)-Id	0/0	100	100	ncbi	NG_047466.1	STREPTOMYCIN	aminoglycoside O-phosphotransferase APH(6)-Id
CP038182.1	48805	49632	-	aph(3'')-Ib	0/0	100	100	ncbi	NG_056002.2	STREPTOMYCIN	aminoglycoside O-phosphotransferase APH(3'')-Ib
CP038182.1	49669	50484	-	sul2	0/0	100	100	ncbi	NG_051852.1	SULFONAMIDE	sulfonamide-resistant dihydropteroate synthase Sul2
CP038182.1	51855	52776	+	mph(A)	2021-01-01	100	99.67	ncbi	NG_047986.1	MACROLIDE	Mph(A) family macrolide 2'-phosphotransferase
CP038182.1	58071	58910	-	sul1	0/0	100	100	ncbi	NG_048082.1	SULFONAMIDE	sulfonamide-resistant dihydropteroate synthase Sul1
CP038182.1	59457	60245	-	aadA5	0/0	100	100	ncbi	NG_047357.1	STREPTOMYCIN	ANT(3'')-Ia family aminoglycoside nucleotidyltransferase AadA5
CP038182.1	60376	60849	-	dfrA17	0/0	100	99.79	ncbi	NG_047710.1	TRIMETHOPRIM	trimethoprim-resistant dihydrofolate reductase DfrA17
CP039513.2	5674	6147	-	dfrA17	0/0	100	99.79	ncbi	NG_047710.1	TRIMETHOPRIM	trimethoprim-resistant dihydrofolate reductase DfrA17
CP039513.2	8145	8789	-	qnrB4	0/0	100	100	ncbi	NG_050502.1	QUINOLONE	quinolone resistance pentapeptide repeat protein QnrB4
CP039513.2	12913	14052	-	blaDHA-1	0/0	100	100	ncbi	NG_049055.1	CEPHALOSPORIN	class C beta-lactamase DHA-1
CP039513.2	15629	16468	+	sul1	0/0	100	100	ncbi	NG_048082.1	SULFONAMIDE	sulfonamide-resistant dihydropteroate synthase Sul1
CP039513.2	21763	22684	-	mph(A)	2021-01-01	100	99.67	ncbi	NG_047986.1	MACROLIDE	Mph(A) family macrolide 2'-phosphotransferase
CP040070.1	12628	13365	-	erm(B)	0/0	100	99.86	ncbi	NG_047804.1	MACROLIDE	23S rRNA (adenine(2058)-N(6))-methyltransferase Erm(B)
CP040070.1	14547	15468	+	mph(A)	2021-01-01	100	99.67	ncbi	NG_047986.1	MACROLIDE	Mph(A) family macrolide 2'-phosphotransferase
CP040070.1	20763	21602	-	sul1	0/0	100	100	ncbi	NG_048082.1	SULFONAMIDE	sulfonamide-resistant dihydropteroate synthase Sul1
CP040070.1	22149	22937	-	aadA5	0/0	100	100	ncbi	NG_047357.1	STREPTOMYCIN	ANT(3'')-Ia family aminoglycoside nucleotidyltransferase AadA5
CP040070.1	23068	23541	-	dfrA17	0/0	100	99.79	ncbi	NG_047710.1	TRIMETHOPRIM	trimethoprim-resistant dihydrofolate reductase DfrA17
CP040263.1	1187158	1188018	-	blaTEM-1	0/0	100	100	ncbi	NG_050145.1	BETA-LACTAM	class A broad-spectrum beta-lactamase TEM-1
CP040263.1	1192435	1193295	+	aac(3)-IId	0/0	100	100	ncbi	NG_047251.1	GENTAMICIN	aminoglycoside N-acetyltransferase AAC(3)-IId
CP040263.1	1196815	1197736	+	mph(A)	2021-01-01	100	99.67	ncbi	NG_047986.1	MACROLIDE	Mph(A) family macrolide 2'-phosphotransferase
CP040263.1	1204358	1205197	-	sul1	0/0	100	100	ncbi	NG_048082.1	SULFONAMIDE	sulfonamide-resistant dihydropteroate synthase Sul1
CP040263.1	1205744	1206532	-	aadA5	0/0	100	100	ncbi	NG_047357.1	STREPTOMYCIN	ANT(3'')-Ia family aminoglycoside nucleotidyltransferase AadA5
CP040263.1	1206663	1207136	-	dfrA17	0/0	100	99.79	ncbi	NG_047710.1	TRIMETHOPRIM	trimethoprim-resistant dihydrofolate reductase DfrA17
CP040263.1	3214510	3215385	-	blaCTX-M-14	0/0	100	100	ncbi	NG_048929.1	CEPHALOSPORIN	class A extended-spectrum beta-lactamase CTX-M-14
CP040263.1	3778212	3779087	-	blaCTX-M-14	0/0	100	100	ncbi	NG_048929.1	CEPHALOSPORIN	class A extended-spectrum beta-lactamase CTX-M-14
CP040263.1	4408184	4409011	+	aph(3'')-Ib	0/0	100	99.88	ncbi	NG_056002.2	STREPTOMYCIN	aminoglycoside O-phosphotransferase APH(3'')-Ib
CP040263.1	4409011	4409847	+	aph(6)-Id	0/0	100	100	ncbi	NG_047464.1	STREPTOMYCIN	aminoglycoside O-phosphotransferase APH(6)-Id
CP040263.1	4414511	4415326	+	sul2	0/0	100	100	ncbi	NG_051852.1	SULFONAMIDE	sulfonamide-resistant dihydropteroate synthase Sul2
CP040263.1	4420653	4421837	+	tet(D)	0/0	100	99.92	ncbi	NG_048184.1	TETRACYCLINE	tetracycline efflux MFS transporter Tet(D)
CP040263.1	4422317	4423177	-	blaTEM-1	0/0	100	100	ncbi	NG_050145.1	BETA-LACTAM	class A broad-spectrum beta-lactamase TEM-1
CP040263.1	4424941	4425595	-	catA1	0/0	99.24	100	ncbi	NG_047586.1	CHLORAMPHENICOL	type A-1 chloramphenicol O-acetyltransferase
CP040263.1	4514691	4515566	+	blaCTX-M-14	0/0	100	100	ncbi	NG_048929.1	CEPHALOSPORIN	class A extended-spectrum beta-lactamase CTX-M-14
CP040263.1	4533502	4534377	-	blaCTX-M-14	0/0	100	100	ncbi	NG_048929.1	CEPHALOSPORIN	class A extended-spectrum beta-lactamase CTX-M-14
CP040263.1	4655251	4656384	+	blaEC-8	0/0	100	98.24	ncbi	NG_049086.1	CEPHALOSPORIN	cephalosporin-hydrolyzing class C beta-lactamase EC-8
CP040390.1	1043012	1043887	-	blaCTX-M-24	0/0	100	100	ncbi	NG_048973.1	CEPHALOSPORIN	class A extended-spectrum beta-lactamase CTX-M-24
CP040390.1	1152749	1153609	+	blaTEM-1	0/0	100	100	ncbi	NG_050145.1	BETA-LACTAM	class A broad-spectrum beta-lactamase TEM-1
CP040390.1	1183804	1184664	+	aac(3)-IId	0/0	100	100	ncbi	NG_047251.1	GENTAMICIN	aminoglycoside N-acetyltransferase AAC(3)-IId
CP040390.1	1188184	1189105	+	mph(A)	2021-01-01	100	99.67	ncbi	NG_047986.1	MACROLIDE	Mph(A) family macrolide 2'-phosphotransferase
CP040390.1	1195727	1196566	-	sul1	0/0	100	100	ncbi	NG_048082.1	SULFONAMIDE	sulfonamide-resistant dihydropteroate synthase Sul1
CP040390.1	1197113	1197901	-	aadA5	0/0	100	100	ncbi	NG_047357.1	STREPTOMYCIN	ANT(3'')-Ia family aminoglycoside nucleotidyltransferase AadA5
CP040390.1	1198032	1198505	-	dfrA17	0/0	100	99.79	ncbi	NG_047710.1	TRIMETHOPRIM	trimethoprim-resistant dihydrofolate reductase DfrA17
CP040390.1	4461613	4462410	+	blaOXA-48	0/0	100	100	ncbi	NG_049762.1	CARBAPENEM	carbapenem-hydrolyzing class D beta-lactamase OXA-48
CP040390.1	4699814	4700947	+	blaEC-8	0/0	100	98.24	ncbi	NG_049086.1	CEPHALOSPORIN	cephalosporin-hydrolyzing class C beta-lactamase EC-8
CP040398.1	5308	5862	+	aac(6')-Ib-D181Y	0/0	100	99.82	ncbi	NG_067946.1	AMIKACIN;KANAMYCIN;TOBRAMYCIN	AAC(6')-Ib family aminoglycoside 6'-N-acetyltransferase
CP040398.1	5993	6823	+	blaOXA-1	0/0	100	100	ncbi	NG_049392.1	CEPHALOSPORIN	oxacillin-hydrolyzing class D beta-lactamase OXA-1
CP040398.1	10860	11735	-	blaCTX-M-15	0/0	100	100	ncbi	NG_048935.1	CEPHALOSPORIN	class A extended-spectrum beta-lactamase CTX-M-15
CP040398.1	13406	14266	+	blaTEM-1	0/0	100	100	ncbi	NG_050145.1	BETA-LACTAM	class A broad-spectrum beta-lactamase TEM-1
CP040398.1	22241	23056	+	sul2	0/0	100	99.88	ncbi	NG_048118.1	SULFONAMIDE	sulfonamide-resistant dihydropteroate synthase Sul2
CP040398.1	23093	23920	+	aph(3'')-Ib	0/0	100	100	ncbi	NG_056002.2	STREPTOMYCIN	aminoglycoside O-phosphotransferase APH(3'')-Ib
CP040398.1	23920	24756	+	aph(6)-Id	0/0	100	100	ncbi	NG_047464.1	STREPTOMYCIN	aminoglycoside O-phosphotransferase APH(6)-Id
CP040398.1	28719	29640	-	mph(A)	2021-01-01	100	99.67	ncbi	NG_047986.1	MACROLIDE	Mph(A) family macrolide 2'-phosphotransferase
CP040398.1	33161	34021	-	aac(3)-IId	0/0	100	100	ncbi	NG_047251.1	GENTAMICIN	aminoglycoside N-acetyltransferase AAC(3)-IId
CP040398.1	37277	38137	+	blaTEM-1	0/0	100	100	ncbi	NG_050145.1	BETA-LACTAM	class A broad-spectrum beta-lactamase TEM-1
CP040398.1	41001	41474	+	dfrA17	0/0	100	99.79	ncbi	NG_047710.1	TRIMETHOPRIM	trimethoprim-resistant dihydrofolate reductase DfrA17
CP040398.1	41606	42394	+	aadA5	0/0	100	100	ncbi	NG_047357.1	STREPTOMYCIN	ANT(3'')-Ia family aminoglycoside nucleotidyltransferase AadA5
CP040398.1	42941	43780	+	sul1	0/0	100	100	ncbi	NG_048082.1	SULFONAMIDE	sulfonamide-resistant dihydropteroate synthase Sul1
CP040398.1	46230	47435	-	tet(B)	0/0	100	100	ncbi	NG_048163.1	TETRACYCLINE	tetracycline efflux MFS transporter Tet(B)
CP041032.1	13823	14744	+	mph(A)	2021-01-01	100	99.67	ncbi	NG_047986.1	MACROLIDE	Mph(A) family macrolide 2'-phosphotransferase
CP041032.1	20039	20878	-	sul1	0/0	100	100	ncbi	NG_048082.1	SULFONAMIDE	sulfonamide-resistant dihydropteroate synthase Sul1
CP041032.1	21425	22213	-	aadA5	0/0	100	100	ncbi	NG_047357.1	STREPTOMYCIN	ANT(3'')-Ia family aminoglycoside nucleotidyltransferase AadA5
CP041032.1	22344	22817	-	dfrA17	0/0	100	99.79	ncbi	NG_047710.1	TRIMETHOPRIM	trimethoprim-resistant dihydrofolate reductase DfrA17
CP041032.1	53375	54250	+	blaCTX-M-15	0/0	100	100	ncbi	NG_048935.1	CEPHALOSPORIN	class A extended-spectrum beta-lactamase CTX-M-15
CP041032.1	58287	59117	-	blaOXA-1	0/0	100	100	ncbi	NG_049392.1	CEPHALOSPORIN	oxacillin-hydrolyzing class D beta-lactamase OXA-1
CP041032.1	59248	59802	-	aac(6')-Ib-D181Y	0/0	100	99.82	ncbi	NG_067946.1	AMIKACIN;KANAMYCIN;TOBRAMYCIN	AAC(6')-Ib family aminoglycoside 6'-N-acetyltransferase
CP041032.1	63302	64501	+	tet(A)	0/0	100	100	ncbi	NG_048154.1	TETRACYCLINE	tetracycline efflux MFS transporter Tet(A)
CP041180.1	119496	120050	+	aac(6')-Ib-D181Y	0/0	100	99.82	ncbi	NG_067946.1	AMIKACIN;KANAMYCIN;TOBRAMYCIN	AAC(6')-Ib family aminoglycoside 6'-N-acetyltransferase
CP041180.1	120181	121011	+	blaOXA-1	0/0	100	100	ncbi	NG_049392.1	CEPHALOSPORIN	oxacillin-hydrolyzing class D beta-lactamase OXA-1
CP041180.1	121149	121781	+	catB3	0/0	100	100	ncbi	NG_047604.1	CHLORAMPHENICOL	type B-3 chloramphenicol O-acetyltransferase CatB3
CP041180.1	121866	122318	+	arr-3	0/0	100	100	ncbi	NG_048581.1	RIFAMYCIN	NAD(+)--rifampin ADP-ribosyltransferase Arr-3
CP041180.1	122882	123721	+	sul1	0/0	100	100	ncbi	NG_048082.1	SULFONAMIDE	sulfonamide-resistant dihydropteroate synthase Sul1
CP041180.1	125385	126260	+	blaCTX-M-65	0/0	100	100	ncbi	NG_049016.1	CEPHALOSPORIN	class A extended-spectrum beta-lactamase CTX-M-65
CP041180.1	130104	130520	+	fosA3	0/0	100	100	ncbi	NG_050407.1	FOSFOMYCIN	fosfomycin resistance glutathione transferase FosA3
CP041180.1	132398	133258	+	blaTEM-1	0/0	100	100	ncbi	NG_050145.1	BETA-LACTAM	class A broad-spectrum beta-lactamase TEM-1
CP041180.1	136474	137289	+	sul2	0/0	100	99.75	ncbi	NG_048118.1	SULFONAMIDE	sulfonamide-resistant dihydropteroate synthase Sul2
CP041180.1	137326	138153	+	aph(3'')-Ib	0/0	100	100	ncbi	NG_056002.2	STREPTOMYCIN	aminoglycoside O-phosphotransferase APH(3'')-Ib
CP041180.1	138153	138989	+	aph(6)-Id	0/0	100	100	ncbi	NG_047464.1	STREPTOMYCIN	aminoglycoside O-phosphotransferase APH(6)-Id
CP041180.1	139956	140744	-	aadA5	0/0	100	100	ncbi	NG_047357.1	STREPTOMYCIN	ANT(3'')-Ia family aminoglycoside nucleotidyltransferase AadA5
CP041180.1	140875	141348	-	dfrA17	0/0	100	99.79	ncbi	NG_047710.1	TRIMETHOPRIM	trimethoprim-resistant dihydrofolate reductase DfrA17
CP041180.1	145484	145875	+	bleO	0/0	96.79	100	ncbi	NG_047557.1	BLEOMYCIN	bleomycin binding protein
CP041180.1	192265	193041	+	aac(3)-IVa	0/0	100	99.87	ncbi	NG_047253.1	GENTAMICIN	aminoglycoside N-acetyltransferase AAC(3)-IVa
CP041180.1	193270	194295	+	aph(4)-Ia	0/0	100	100	ncbi	NG_047456.1	HYGROMYCIN	aminoglycoside O-phosphotransferase APH(4)-Ia
CP041180.1	199142	199957	+	sul2	0/0	100	100	ncbi	NG_051852.1	SULFONAMIDE	sulfonamide-resistant dihydropteroate synthase Sul2
CP041180.1	202460	203674	-	floR	0/0	100	100	ncbi	NG_047877.1	CHLORAMPHENICOL;FLORFENICOL	chloramphenicol/florfenicol efflux MFS transporter FloR
CP041180.1	211281	212202	+	mph(A)	2021-01-01	100	99.67	ncbi	NG_047986.1	MACROLIDE	Mph(A) family macrolide 2'-phosphotransferase
CP041180.1	217246	218781	+	qepA1	0/0	100	99.94	ncbi	NG_050459.1	QUINOLONE	fluoroquinolone efflux MFS transporter QepA1
CP041180.1	222235	222990	-	rmtB1	0/0	100	100	ncbi	NG_048058.1	AMINOGLYCOSIDE	16S rRNA (guanine(1405)-N(7))-methyltransferase RmtB1
CP041180.1	223160	224020	-	blaTEM-1	0/0	100	100	ncbi	NG_050145.1	BETA-LACTAM	class A broad-spectrum beta-lactamase TEM-1
CP041180.1	225929	226668	+	aadA2	0/0	93.43	99.86	ncbi	NG_051846.1	STREPTOMYCIN	ANT(3'')-Ia family aminoglycoside nucleotidyltransferase AadA2
CP041180.1	226930	228189	+	cmlA1	0/0	100	99.92	ncbi	NG_047648.1	CHLORAMPHENICOL	chloramphenicol efflux MFS transporter CmlA1
CP041180.1	228282	229073	+	aadA1	0/0	100	99.87	ncbi	NG_052266.1	STREPTOMYCIN	ANT(3'')-Ia family aminoglycoside nucleotidyltransferase AadA1
CP041180.1	230534	231709	+	oqxA	0/0	100	100	ncbi	NG_048024.1	PHENICOL;QUINOLONE	multidrug efflux RND transporter periplasmic adaptor subunit OqxA
CP041180.1	231733	234885	+	oqxB	0/0	100	100	ncbi	NG_048025.1	PHENICOL;QUINOLONE	multidrug efflux RND transporter permease subunit OqxB
CP041182.1	160751	161950	-	tet(A)	0/0	100	99.92	ncbi	NG_048154.1	TETRACYCLINE	tetracycline efflux MFS transporter Tet(A)
CP041182.1	165382	166218	-	aph(6)-Id	0/0	100	100	ncbi	NG_047464.1	STREPTOMYCIN	aminoglycoside O-phosphotransferase APH(6)-Id
CP041182.1	166218	167045	-	aph(3'')-Ib	0/0	100	100	ncbi	NG_056002.2	STREPTOMYCIN	aminoglycoside O-phosphotransferase APH(3'')-Ib
CP041182.1	167082	167897	-	sul2	0/0	100	99.75	ncbi	NG_048118.1	SULFONAMIDE	sulfonamide-resistant dihydropteroate synthase Sul2
CP041182.1	171113	171973	-	blaTEM-1	0/0	100	100	ncbi	NG_050145.1	BETA-LACTAM	class A broad-spectrum beta-lactamase TEM-1
CP041182.1	173851	174267	-	fosA3	0/0	100	100	ncbi	NG_050407.1	FOSFOMYCIN	fosfomycin resistance glutathione transferase FosA3
CP041182.1	178111	178986	-	blaCTX-M-65	0/0	100	100	ncbi	NG_049016.1	CEPHALOSPORIN	class A extended-spectrum beta-lactamase CTX-M-65
CP041182.1	180650	181489	-	sul1	0/0	100	100	ncbi	NG_048082.1	SULFONAMIDE	sulfonamide-resistant dihydropteroate synthase Sul1
CP041182.1	182053	182505	-	arr-3	0/0	100	100	ncbi	NG_048581.1	RIFAMYCIN	NAD(+)--rifampin ADP-ribosyltransferase Arr-3
CP041182.1	182590	183222	-	catB3	0/0	100	100	ncbi	NG_047604.1	CHLORAMPHENICOL	type B-3 chloramphenicol O-acetyltransferase CatB3
CP041182.1	183360	184190	-	blaOXA-1	0/0	100	100	ncbi	NG_049392.1	CEPHALOSPORIN	oxacillin-hydrolyzing class D beta-lactamase OXA-1
CP041182.1	184321	184875	-	aac(6')-Ib-D181Y	0/0	100	99.82	ncbi	NG_067946.1	AMIKACIN;KANAMYCIN;TOBRAMYCIN	AAC(6')-Ib family aminoglycoside 6'-N-acetyltransferase
CP041182.1	185837	186613	+	aac(3)-IVa	0/0	100	99.87	ncbi	NG_047253.1	GENTAMICIN	aminoglycoside N-acetyltransferase AAC(3)-IVa
CP041182.1	186842	187867	+	aph(4)-Ia	0/0	100	100	ncbi	NG_047456.1	HYGROMYCIN	aminoglycoside O-phosphotransferase APH(4)-Ia
CP041182.1	192714	193529	+	sul2	0/0	100	100	ncbi	NG_051852.1	SULFONAMIDE	sulfonamide-resistant dihydropteroate synthase Sul2
CP041182.1	196032	197246	-	floR	0/0	100	100	ncbi	NG_047877.1	CHLORAMPHENICOL;FLORFENICOL	chloramphenicol/florfenicol efflux MFS transporter FloR
CP041182.1	204853	205774	+	mph(A)	2021-01-01	100	99.67	ncbi	NG_047986.1	MACROLIDE	Mph(A) family macrolide 2'-phosphotransferase
CP041182.1	210818	212353	+	qepA1	0/0	100	99.94	ncbi	NG_050459.1	QUINOLONE	fluoroquinolone efflux MFS transporter QepA1
CP041182.1	215807	216562	-	rmtB1	0/0	100	100	ncbi	NG_048058.1	AMINOGLYCOSIDE	16S rRNA (guanine(1405)-N(7))-methyltransferase RmtB1
CP041182.1	216732	217592	-	blaTEM-1	0/0	100	100	ncbi	NG_050145.1	BETA-LACTAM	class A broad-spectrum beta-lactamase TEM-1
CP041182.1	219501	220240	+	aadA2	0/0	93.43	99.86	ncbi	NG_051846.1	STREPTOMYCIN	ANT(3'')-Ia family aminoglycoside nucleotidyltransferase AadA2
CP041182.1	220502	221761	+	cmlA1	0/0	100	99.92	ncbi	NG_047648.1	CHLORAMPHENICOL	chloramphenicol efflux MFS transporter CmlA1
CP041182.1	221854	222645	+	aadA1	0/0	100	99.87	ncbi	NG_052266.1	STREPTOMYCIN	ANT(3'')-Ia family aminoglycoside nucleotidyltransferase AadA1
CP041182.1	224106	225281	+	oqxA	0/0	100	100	ncbi	NG_048024.1	PHENICOL;QUINOLONE	multidrug efflux RND transporter periplasmic adaptor subunit OqxA
CP041182.1	225305	228457	+	oqxB	0/0	100	100	ncbi	NG_048025.1	PHENICOL;QUINOLONE	multidrug efflux RND transporter permease subunit OqxB
CP041182.1	230004	230792	-	aadA5	0/0	100	100	ncbi	NG_047357.1	STREPTOMYCIN	ANT(3'')-Ia family aminoglycoside nucleotidyltransferase AadA5
CP041182.1	230923	231396	-	dfrA17	0/0	100	99.79	ncbi	NG_047710.1	TRIMETHOPRIM	trimethoprim-resistant dihydrofolate reductase DfrA17
CP041182.1	235532	235923	+	bleO	0/0	96.79	100	ncbi	NG_047557.1	BLEOMYCIN	bleomycin binding protein
CP041322.1	950538	951011	+	dfrA1	0/0	100	99.79	ncbi	NG_047676.1	TRIMETHOPRIM	trimethoprim-resistant dihydrofolate reductase DfrA1
CP041322.1	951106	951630	+	sat2_gen	0/0	100	100	ncbi	NG_048068.1	STREPTOTHRICIN	streptothricin N-acetyltransferase Sat2
CP041322.1	1449959	1451092	-	blaEC-8	0/0	100	98.24	ncbi	NG_049086.1	CEPHALOSPORIN	cephalosporin-hydrolyzing class C beta-lactamase EC-8
CP041322.1	4872604	4873077	-	dfrA17	0/0	100	99.79	ncbi	NG_047710.1	TRIMETHOPRIM	trimethoprim-resistant dihydrofolate reductase DfrA17
CP041322.1	4875089	4875733	-	qnrB4	0/0	100	100	ncbi	NG_050502.1	QUINOLONE	quinolone resistance pentapeptide repeat protein QnrB4
CP041322.1	4879857	4880996	-	blaDHA-1	0/0	100	100	ncbi	NG_049055.1	CEPHALOSPORIN	class C beta-lactamase DHA-1
CP041322.1	4882573	4883412	+	sul1	0/0	100	100	ncbi	NG_048082.1	SULFONAMIDE	sulfonamide-resistant dihydropteroate synthase Sul1
CP041322.1	4888705	4889626	-	mph(A)	2021-01-01	100	99.67	ncbi	NG_047986.1	MACROLIDE	Mph(A) family macrolide 2'-phosphotransferase
CP041338.1	64594	65515	+	mph(A)	2021-01-01	100	99.67	ncbi	NG_047986.1	MACROLIDE	Mph(A) family macrolide 2'-phosphotransferase
CP041338.1	70810	71649	-	sul1	0/0	100	100	ncbi	NG_048082.1	SULFONAMIDE	sulfonamide-resistant dihydropteroate synthase Sul1
CP041338.1	72196	72984	-	aadA5	0/0	100	100	ncbi	NG_047357.1	STREPTOMYCIN	ANT(3'')-Ia family aminoglycoside nucleotidyltransferase AadA5
CP041338.1	73115	73588	-	dfrA17	0/0	100	99.79	ncbi	NG_047710.1	TRIMETHOPRIM	trimethoprim-resistant dihydrofolate reductase DfrA17
CP041338.1	79727	80587	-	blaTEM-1	0/0	100	100	ncbi	NG_050145.1	BETA-LACTAM	class A broad-spectrum beta-lactamase TEM-1
CP041363.1	5674	6147	-	dfrA17	0/0	100	99.79	ncbi	NG_047710.1	TRIMETHOPRIM	trimethoprim-resistant dihydrofolate reductase DfrA17
CP041363.1	8145	8789	-	qnrB4	0/0	100	100	ncbi	NG_050502.1	QUINOLONE	quinolone resistance pentapeptide repeat protein QnrB4
CP041363.1	12913	14052	-	blaDHA-1	0/0	100	100	ncbi	NG_049055.1	CEPHALOSPORIN	class C beta-lactamase DHA-1
CP041363.1	15629	16468	+	sul1	0/0	100	100	ncbi	NG_048082.1	SULFONAMIDE	sulfonamide-resistant dihydropteroate synthase Sul1
CP041363.1	21763	22684	-	mph(A)	2021-01-01	100	99.67	ncbi	NG_047986.1	MACROLIDE	Mph(A) family macrolide 2'-phosphotransferase
CP041393.1	54830	56029	-	tet(A)	0/0	100	100	ncbi	NG_048154.1	TETRACYCLINE	tetracycline efflux MFS transporter Tet(A)
CP041393.1	59529	60083	+	aac(6')-Ib-D181Y	0/0	100	99.82	ncbi	NG_067946.1	AMIKACIN;KANAMYCIN;TOBRAMYCIN	AAC(6')-Ib family aminoglycoside 6'-N-acetyltransferase
CP041393.1	60214	61044	+	blaOXA-1	0/0	100	100	ncbi	NG_049392.1	CEPHALOSPORIN	oxacillin-hydrolyzing class D beta-lactamase OXA-1
CP041393.1	62989	63864	+	blaCTX-M-15	0/0	100	100	ncbi	NG_048935.1	CEPHALOSPORIN	class A extended-spectrum beta-lactamase CTX-M-15
CP041393.1	68944	69417	+	dfrA17	0/0	100	99.79	ncbi	NG_047710.1	TRIMETHOPRIM	trimethoprim-resistant dihydrofolate reductase DfrA17
CP041393.1	69548	70336	+	aadA5	0/0	100	100	ncbi	NG_047357.1	STREPTOMYCIN	ANT(3'')-Ia family aminoglycoside nucleotidyltransferase AadA5
CP041393.1	70883	71722	+	sul1	0/0	100	100	ncbi	NG_048082.1	SULFONAMIDE	sulfonamide-resistant dihydropteroate synthase Sul1
CP041393.1	75666	76031	-	ble-MBL	0/0	100	100	ncbi	NG_047559.1	BLEOMYCIN	bleomycin binding protein Ble-MBL
CP041393.1	76035	76847	-	blaNDM-5	0/0	100	100	ncbi	NG_049337.1	CARBAPENEM	subclass B1 metallo-beta-lactamase NDM-5
CP041393.1	79176	79673	+	dfrA12	0/0	100	100	ncbi	NG_047689.1	TRIMETHOPRIM	trimethoprim-resistant dihydrofolate reductase DfrA12
CP041393.1	80081	80872	+	aadA2	0/0	100	100	ncbi	NG_047343.1	STREPTOMYCIN	ANT(3'')-Ia family aminoglycoside nucleotidyltransferase AadA2
CP041393.1	81377	82216	+	sul1	0/0	100	100	ncbi	NG_048082.1	SULFONAMIDE	sulfonamide-resistant dihydropteroate synthase Sul1
CP041393.1	87511	88432	-	mph(A)	2021-01-01	100	99.67	ncbi	NG_047986.1	MACROLIDE	Mph(A) family macrolide 2'-phosphotransferase
CP041523.1	52166	52639	+	dfrA17	0/0	100	99.79	ncbi	NG_047710.1	TRIMETHOPRIM	trimethoprim-resistant dihydrofolate reductase DfrA17
CP041523.1	52770	53558	+	aadA5	0/0	100	100	ncbi	NG_047357.1	STREPTOMYCIN	ANT(3'')-Ia family aminoglycoside nucleotidyltransferase AadA5
CP041523.1	54105	54944	+	sul1	0/0	100	100	ncbi	NG_048082.1	SULFONAMIDE	sulfonamide-resistant dihydropteroate synthase Sul1
CP041523.1	58058	58918	+	blaTEM-1	0/0	100	100	ncbi	NG_050145.1	BETA-LACTAM	class A broad-spectrum beta-lactamase TEM-1
CP041542.1	78895	79755	-	blaTEM-1	0/0	100	100	ncbi	NG_050145.1	BETA-LACTAM	class A broad-spectrum beta-lactamase TEM-1
CP041542.1	82666	83587	+	mph(A)	2021-01-01	100	99.67	ncbi	NG_047986.1	MACROLIDE	Mph(A) family macrolide 2'-phosphotransferase
CP041542.1	88882	89721	-	sul1	0/0	100	100	ncbi	NG_048082.1	SULFONAMIDE	sulfonamide-resistant dihydropteroate synthase Sul1
CP041542.1	90268	91056	-	aadA5	0/0	100	100	ncbi	NG_047357.1	STREPTOMYCIN	ANT(3'')-Ia family aminoglycoside nucleotidyltransferase AadA5
CP041542.1	91187	91660	-	dfrA17	0/0	100	99.79	ncbi	NG_047710.1	TRIMETHOPRIM	trimethoprim-resistant dihydrofolate reductase DfrA17
CP041557.1	39148	39621	+	dfrA17	0/0	100	99.79	ncbi	NG_047710.1	TRIMETHOPRIM	trimethoprim-resistant dihydrofolate reductase DfrA17
CP041557.1	39752	40540	+	aadA5	0/0	100	100	ncbi	NG_047357.1	STREPTOMYCIN	ANT(3'')-Ia family aminoglycoside nucleotidyltransferase AadA5
CP041557.1	41087	41926	+	sul1	0/0	100	100	ncbi	NG_048082.1	SULFONAMIDE	sulfonamide-resistant dihydropteroate synthase Sul1
CP041560.1	114901	115374	+	dfrA17	0/0	100	99.79	ncbi	NG_047710.1	TRIMETHOPRIM	trimethoprim-resistant dihydrofolate reductase DfrA17
CP041560.1	115505	116293	+	aadA5	0/0	100	100	ncbi	NG_047357.1	STREPTOMYCIN	ANT(3'')-Ia family aminoglycoside nucleotidyltransferase AadA5
CP041560.1	116840	117679	+	sul1	0/0	100	100	ncbi	NG_048082.1	SULFONAMIDE	sulfonamide-resistant dihydropteroate synthase Sul1
CP041573.1	343	1264	+	mph(A)	2021-01-01	100	99.67	ncbi	NG_047986.1	MACROLIDE	Mph(A) family macrolide 2'-phosphotransferase
CP041573.1	6559	7398	-	sul1	0/0	100	100	ncbi	NG_048082.1	SULFONAMIDE	sulfonamide-resistant dihydropteroate synthase Sul1
CP041573.1	7945	8733	-	aadA5	0/0	100	100	ncbi	NG_047357.1	STREPTOMYCIN	ANT(3'')-Ia family aminoglycoside nucleotidyltransferase AadA5
CP041573.1	8864	9337	-	dfrA17	0/0	100	99.79	ncbi	NG_047710.1	TRIMETHOPRIM	trimethoprim-resistant dihydrofolate reductase DfrA17
CP041573.1	92195	93070	+	blaCTX-M-27	0/0	100	100	ncbi	NG_048976.1	CEPHALOSPORIN	class A extended-spectrum beta-lactamase CTX-M-27
CP041573.1	94648	95847	-	tet(A)	0/0	100	100	ncbi	NG_048154.1	TETRACYCLINE	tetracycline efflux MFS transporter Tet(A)
CP041573.1	96901	97737	-	aph(6)-Id	0/0	100	100	ncbi	NG_047466.1	STREPTOMYCIN	aminoglycoside O-phosphotransferase APH(6)-Id
CP041573.1	97737	98564	-	aph(3'')-Ib	0/0	100	100	ncbi	NG_056002.2	STREPTOMYCIN	aminoglycoside O-phosphotransferase APH(3'')-Ib
CP041573.1	98601	99416	-	sul2	0/0	100	100	ncbi	NG_051852.1	SULFONAMIDE	sulfonamide-resistant dihydropteroate synthase Sul2
CP041699.1	681067	681843	+	aac(3)-IVa	0/0	100	99.87	ncbi	NG_047253.1	GENTAMICIN	aminoglycoside N-acetyltransferase AAC(3)-IVa
CP041699.1	682072	683097	+	aph(4)-Ia	0/0	100	100	ncbi	NG_047456.1	HYGROMYCIN	aminoglycoside O-phosphotransferase APH(4)-Ia
CP041699.1	687944	688759	+	sul2	2021-02-02	99.88	99.75	ncbi	NG_051852.1	SULFONAMIDE	sulfonamide-resistant dihydropteroate synthase Sul2
CP041699.1	695016	696191	+	oqxA	0/0	100	100	ncbi	NG_048024.1	PHENICOL;QUINOLONE	multidrug efflux RND transporter periplasmic adaptor subunit OqxA
CP041699.1	696215	699367	+	oqxB	0/0	100	100	ncbi	NG_048025.1	PHENICOL;QUINOLONE	multidrug efflux RND transporter permease subunit OqxB
CP041699.1	700914	701702	-	aadA5	0/0	100	100	ncbi	NG_047357.1	STREPTOMYCIN	ANT(3'')-Ia family aminoglycoside nucleotidyltransferase AadA5
CP041699.1	701833	702306	-	dfrA17	0/0	100	99.79	ncbi	NG_047710.1	TRIMETHOPRIM	trimethoprim-resistant dihydrofolate reductase DfrA17
CP041699.1	717220	717636	-	fosA3	0/0	100	100	ncbi	NG_050407.1	FOSFOMYCIN	fosfomycin resistance glutathione transferase FosA3
CP041699.1	719771	720631	+	blaTEM-1	0/0	100	100	ncbi	NG_050145.1	BETA-LACTAM	class A broad-spectrum beta-lactamase TEM-1
CP041699.1	720801	721556	+	rmtB1	0/0	100	100	ncbi	NG_048058.1	AMINOGLYCOSIDE	16S rRNA (guanine(1405)-N(7))-methyltransferase RmtB1
CP041699.1	722835	723674	-	sul1	0/0	100	100	ncbi	NG_048082.1	SULFONAMIDE	sulfonamide-resistant dihydropteroate synthase Sul1
CP041699.1	724238	724690	-	arr-3	0/0	100	100	ncbi	NG_048581.1	RIFAMYCIN	NAD(+)--rifampin ADP-ribosyltransferase Arr-3
CP041699.1	724775	725407	-	catB3	0/0	100	100	ncbi	NG_047604.1	CHLORAMPHENICOL	type B-3 chloramphenicol O-acetyltransferase CatB3
CP041699.1	725545	726375	-	blaOXA-1	0/0	100	100	ncbi	NG_049392.1	CEPHALOSPORIN	oxacillin-hydrolyzing class D beta-lactamase OXA-1
CP041699.1	726506	727060	-	aac(6')-Ib-D181Y	0/0	100	99.82	ncbi	NG_067946.1	AMIKACIN;KANAMYCIN;TOBRAMYCIN	AAC(6')-Ib family aminoglycoside 6'-N-acetyltransferase
CP041699.1	852732	853607	+	blaCTX-M-55	0/0	100	100	ncbi	NG_049006.1	CEPHALOSPORIN	class A extended-spectrum beta-lactamase CTX-M-55
CP041699.1	873982	874797	+	sul2	0/0	100	99.88	ncbi	NG_051852.1	SULFONAMIDE	sulfonamide-resistant dihydropteroate synthase Sul2
CP041699.1	874834	875661	+	aph(3'')-Ib	0/0	100	100	ncbi	NG_056002.2	STREPTOMYCIN	aminoglycoside O-phosphotransferase APH(3'')-Ib
CP041699.1	875661	876497	+	aph(6)-Id	0/0	100	100	ncbi	NG_047464.1	STREPTOMYCIN	aminoglycoside O-phosphotransferase APH(6)-Id
CP041699.1	877833	879032	+	tet(A)	0/0	100	99.92	ncbi	NG_048153.1	TETRACYCLINE	tetracycline efflux MFS transporter Tet(A)
CP041699.1	879632	880846	-	floR	0/0	100	99.83	ncbi	NG_047869.1	CHLORAMPHENICOL;FLORFENICOL	chloramphenicol/florfenicol efflux MFS transporter FloR
CP041920.1	19770	20583	-	sul1	0/0	98.31	99.88	ncbi	NG_048089.1	SULFONAMIDE	sulfonamide-resistant dihydropteroate synthase Sul1
CP041920.1	21130	21918	-	aadA5	0/0	100	100	ncbi	NG_047357.1	STREPTOMYCIN	ANT(3'')-Ia family aminoglycoside nucleotidyltransferase AadA5
CP041920.1	22049	22522	-	dfrA17	0/0	100	99.79	ncbi	NG_047710.1	TRIMETHOPRIM	trimethoprim-resistant dihydrofolate reductase DfrA17
CP041920.1	47619	48479	+	blaTEM-1	0/0	100	100	ncbi	NG_050145.1	BETA-LACTAM	class A broad-spectrum beta-lactamase TEM-1
CP044156.1	18519	19256	-	erm(B)	0/0	100	99.86	ncbi	NG_047804.1	MACROLIDE	23S rRNA (adenine(2058)-N(6))-methyltransferase Erm(B)
CP044156.1	20438	21359	+	mph(A)	2021-01-01	100	99.67	ncbi	NG_047986.1	MACROLIDE	Mph(A) family macrolide 2'-phosphotransferase
CP044156.1	26654	27493	-	sul1	0/0	100	100	ncbi	NG_048082.1	SULFONAMIDE	sulfonamide-resistant dihydropteroate synthase Sul1
CP044156.1	28040	28828	-	aadA5	0/0	100	100	ncbi	NG_047357.1	STREPTOMYCIN	ANT(3'')-Ia family aminoglycoside nucleotidyltransferase AadA5
CP044156.1	28959	29432	-	dfrA17	0/0	100	99.79	ncbi	NG_047710.1	TRIMETHOPRIM	trimethoprim-resistant dihydrofolate reductase DfrA17
CP044156.1	32358	33218	+	blaTEM-1	0/0	100	100	ncbi	NG_050145.1	BETA-LACTAM	class A broad-spectrum beta-lactamase TEM-1
CP044184.1	427005	427820	-	aph(3')-Ia	0/0	100	100	ncbi	NG_047430.1	KANAMYCIN	aminoglycoside O-phosphotransferase APH(3')-Ia
CP044184.1	433226	434147	-	mph(A)	2021-01-01	100	99.57	ncbi	NG_047986.1	MACROLIDE	Mph(A) family macrolide 2'-phosphotransferase
CP044184.1	436920	437561	+	catA2	0/0	100	100	ncbi	NG_047596.1	CHLORAMPHENICOL	type A-2 chloramphenicol O-acetyltransferase CatII
CP044184.1	439470	440330	+	blaTEM-1	0/0	100	100	ncbi	NG_050145.1	BETA-LACTAM	class A broad-spectrum beta-lactamase TEM-1
CP044184.1	441179	442015	-	aph(6)-Id	0/0	100	99.88	ncbi	NG_047466.1	STREPTOMYCIN	aminoglycoside O-phosphotransferase APH(6)-Id
CP044184.1	442015	442842	-	aph(3'')-Ib	0/0	100	99.88	ncbi	NG_056002.2	STREPTOMYCIN	aminoglycoside O-phosphotransferase APH(3'')-Ib
CP044184.1	451387	452226	-	sul1	0/0	100	100	ncbi	NG_048082.1	SULFONAMIDE	sulfonamide-resistant dihydropteroate synthase Sul1
CP044184.1	452773	453561	-	aadA5	0/0	100	100	ncbi	NG_047357.1	STREPTOMYCIN	ANT(3'')-Ia family aminoglycoside nucleotidyltransferase AadA5
CP044184.1	453692	454165	-	dfrA17	0/0	100	99.79	ncbi	NG_047710.1	TRIMETHOPRIM	trimethoprim-resistant dihydrofolate reductase DfrA17
CP044184.1	493546	494430	-	mph(E)	0/0	100	100	ncbi	NG_064660.1	MACROLIDE	Mph(E) family macrolide 2'-phosphotransferase
CP044184.1	494486	495961	-	msr(E)	0/0	100	100	ncbi	NG_048007.1	MACROLIDE	ABC-F type ribosomal protection protein Msr(E)
CP044184.1	498260	499033	-	armA	0/0	100	100	ncbi	NG_047476.1	GENTAMICIN	ArmA family 16S rRNA (guanine(1405)-N(7))-methyltransferase
CP044184.1	502378	503217	-	sul1	0/0	100	100	ncbi	NG_048082.1	SULFONAMIDE	sulfonamide-resistant dihydropteroate synthase Sul1
CP044184.1	503722	504513	-	aadA2	0/0	100	100	ncbi	NG_047343.1	STREPTOMYCIN	ANT(3'')-Ia family aminoglycoside nucleotidyltransferase AadA2
CP044184.1	520321	521181	-	aac(3)-IId	0/0	100	100	ncbi	NG_047251.1	GENTAMICIN	aminoglycoside N-acetyltransferase AAC(3)-IId
CP044184.1	522563	523423	-	blaTEM-1	0/0	100	100	ncbi	NG_050145.1	BETA-LACTAM	class A broad-spectrum beta-lactamase TEM-1
CP044184.1	535939	537138	-	tet(A)	0/0	100	100	ncbi	NG_048154.1	TETRACYCLINE	tetracycline efflux MFS transporter Tet(A)
CP044184.1	541234	541625	+	bleO	0/0	96.79	100	ncbi	NG_047557.1	BLEOMYCIN	bleomycin binding protein
CP045257.1	1411007	1411660	-	catA4	2021-02-02	99.85	98.17	ncbi	NG_047569.1	CHLORAMPHENICOL	type A-4 chloramphenicol O-acetyltransferase
CP045257.1	3289712	3290908	+	tet(J)	0/0	100	99.08	ncbi	NG_048199.1	TETRACYCLINE	tetracycline efflux MFS transporter Tet(J)
CP045257.1	4014572	4015231	+	catA1	0/0	100	99.85	ncbi	NG_047582.1	CHLORAMPHENICOL	type A-1 chloramphenicol O-acetyltransferase
CP045257.1	4019886	4020746	+	blaTEM-1	0/0	100	100	ncbi	NG_050145.1	BETA-LACTAM	class A broad-spectrum beta-lactamase TEM-1
CP045257.1	4022238	4023053	-	aph(3')-Ia	0/0	100	100	ncbi	NG_047430.1	KANAMYCIN	aminoglycoside O-phosphotransferase APH(3')-Ia
CP045257.1	4025823	4026638	+	sul2	0/0	100	99.88	ncbi	NG_048118.1	SULFONAMIDE	sulfonamide-resistant dihydropteroate synthase Sul2
CP045257.1	4026675	4027502	+	aph(3'')-Ib	0/0	100	99.88	ncbi	NG_056002.2	STREPTOMYCIN	aminoglycoside O-phosphotransferase APH(3'')-Ib
CP045257.1	4027502	4028338	+	aph(6)-Id	0/0	100	100	ncbi	NG_047464.1	STREPTOMYCIN	aminoglycoside O-phosphotransferase APH(6)-Id
CP045257.1	4031406	4032266	+	aac(3)-IId	0/0	100	100	ncbi	NG_047251.1	GENTAMICIN	aminoglycoside N-acetyltransferase AAC(3)-IId
CP045257.1	4040748	4041587	-	sul1	0/0	100	100	ncbi	NG_048082.1	SULFONAMIDE	sulfonamide-resistant dihydropteroate synthase Sul1
CP045257.1	4042134	4042922	-	aadA5	0/0	100	100	ncbi	NG_047357.1	STREPTOMYCIN	ANT(3'')-Ia family aminoglycoside nucleotidyltransferase AadA5
CP045257.1	4043053	4043526	-	dfrA17	0/0	100	99.79	ncbi	NG_047710.1	TRIMETHOPRIM	trimethoprim-resistant dihydrofolate reductase DfrA17
CP045257.1	4143049	4143837	-	aadA1	0/0	100	100	ncbi	NG_047327.1	STREPTOMYCIN	ANT(3'')-Ia family aminoglycoside nucleotidyltransferase AadA1
CP045257.1	4143895	4144419	-	sat2_gen	0/0	100	100	ncbi	NG_048068.1	STREPTOTHRICIN	streptothricin N-acetyltransferase Sat2
CP045257.1	4144514	4144987	-	dfrA1	0/0	100	100	ncbi	NG_047676.1	TRIMETHOPRIM	trimethoprim-resistant dihydrofolate reductase DfrA1
CP045934.1	6205	7065	-	blaTEM-1	0/0	100	100	ncbi	NG_050145.1	BETA-LACTAM	class A broad-spectrum beta-lactamase TEM-1
CP045934.1	9991	10464	+	dfrA17	0/0	100	99.79	ncbi	NG_047710.1	TRIMETHOPRIM	trimethoprim-resistant dihydrofolate reductase DfrA17
CP045934.1	10595	11383	+	aadA5	0/0	100	100	ncbi	NG_047357.1	STREPTOMYCIN	ANT(3'')-Ia family aminoglycoside nucleotidyltransferase AadA5
CP045934.1	11930	12769	+	sul1	0/0	100	100	ncbi	NG_048082.1	SULFONAMIDE	sulfonamide-resistant dihydropteroate synthase Sul1
CP045934.1	18064	18985	-	mph(A)	2021-01-01	100	99.67	ncbi	NG_047986.1	MACROLIDE	Mph(A) family macrolide 2'-phosphotransferase
CP045934.1	20167	20904	+	erm(B)	0/0	100	99.86	ncbi	NG_047804.1	MACROLIDE	23S rRNA (adenine(2058)-N(6))-methyltransferase Erm(B)
CP045943.1	10190	11050	-	blaTEM-1	0/0	100	100	ncbi	NG_050145.1	BETA-LACTAM	class A broad-spectrum beta-lactamase TEM-1
CP045943.1	13976	14449	+	dfrA17	0/0	100	99.79	ncbi	NG_047710.1	TRIMETHOPRIM	trimethoprim-resistant dihydrofolate reductase DfrA17
CP045943.1	14580	15368	+	aadA5	0/0	100	100	ncbi	NG_047357.1	STREPTOMYCIN	ANT(3'')-Ia family aminoglycoside nucleotidyltransferase AadA5
CP045943.1	15915	16754	+	sul1	0/0	100	100	ncbi	NG_048082.1	SULFONAMIDE	sulfonamide-resistant dihydropteroate synthase Sul1
CP045943.1	22049	22970	-	mph(A)	2021-01-01	100	99.67	ncbi	NG_047986.1	MACROLIDE	Mph(A) family macrolide 2'-phosphotransferase
CP045943.1	24152	24889	+	erm(B)	0/0	100	99.86	ncbi	NG_047804.1	MACROLIDE	23S rRNA (adenine(2058)-N(6))-methyltransferase Erm(B)
CP046718.1	56179	56652	+	dfrA17	0/0	100	99.79	ncbi	NG_047710.1	TRIMETHOPRIM	trimethoprim-resistant dihydrofolate reductase DfrA17
CP046718.1	56783	57571	+	aadA5	0/0	100	100	ncbi	NG_047357.1	STREPTOMYCIN	ANT(3'')-Ia family aminoglycoside nucleotidyltransferase AadA5
CP046718.1	58118	58957	+	sul1	0/0	100	100	ncbi	NG_048082.1	SULFONAMIDE	sulfonamide-resistant dihydropteroate synthase Sul1
CP046718.1	64252	65173	-	mph(A)	2021-01-01	100	99.67	ncbi	NG_047986.1	MACROLIDE	Mph(A) family macrolide 2'-phosphotransferase
CP046718.1	66150	66965	+	aph(3')-Ia	0/0	100	100	ncbi	NG_047430.1	KANAMYCIN	aminoglycoside O-phosphotransferase APH(3')-Ia
CP046718.1	74015	74875	+	blaTEM-150	0/0	100	99.88	ncbi	NG_050194.1	BETA-LACTAM	class A beta-lactamase TEM-150
CP046718.1	76469	77683	-	floR	0/0	100	100	ncbi	NG_047878.1	CHLORAMPHENICOL;FLORFENICOL	chloramphenicol/florfenicol efflux MFS transporter FloR
CP046718.1	83358	84173	+	sul2	0/0	100	100	ncbi	NG_051852.1	SULFONAMIDE	sulfonamide-resistant dihydropteroate synthase Sul2
CP046718.1	84210	85037	+	aph(3'')-Ib	0/0	100	100	ncbi	NG_056002.2	STREPTOMYCIN	aminoglycoside O-phosphotransferase APH(3'')-Ib
CP046718.1	85037	85873	+	aph(6)-Id	0/0	100	100	ncbi	NG_047466.1	STREPTOMYCIN	aminoglycoside O-phosphotransferase APH(6)-Id
CP046718.1	86927	88126	+	tet(A)	0/0	100	100	ncbi	NG_048154.1	TETRACYCLINE	tetracycline efflux MFS transporter Tet(A)
CP046718.1	90739	91599	+	blaTEM-1	0/0	100	100	ncbi	NG_050145.1	BETA-LACTAM	class A broad-spectrum beta-lactamase TEM-1
CP048311.1	8247	8984	-	erm(B)	0/0	100	99.86	ncbi	NG_047804.1	MACROLIDE	23S rRNA (adenine(2058)-N(6))-methyltransferase Erm(B)
CP048311.1	10162	11092	+	mph(A)	2021-02-10	100	98.5	ncbi	NG_047986.1	MACROLIDE	Mph(A) family macrolide 2'-phosphotransferase
CP048311.1	16924	18129	+	tet(B)	0/0	100	100	ncbi	NG_048163.1	TETRACYCLINE	tetracycline efflux MFS transporter Tet(B)
CP048311.1	21731	22570	-	sul1	0/0	100	100	ncbi	NG_048082.1	SULFONAMIDE	sulfonamide-resistant dihydropteroate synthase Sul1
CP048311.1	23117	23905	-	aadA5	0/0	100	100	ncbi	NG_047357.1	STREPTOMYCIN	ANT(3'')-Ia family aminoglycoside nucleotidyltransferase AadA5
CP048311.1	24036	24509	-	dfrA17	0/0	100	99.79	ncbi	NG_047710.1	TRIMETHOPRIM	trimethoprim-resistant dihydrofolate reductase DfrA17
CP048311.1	28190	29065	+	blaCTX-M-15	0/0	100	100	ncbi	NG_048935.1	CEPHALOSPORIN	class A extended-spectrum beta-lactamase CTX-M-15
CP048311.1	35314	36245	-	mph(A)	2021-03-11	100	98.39	ncbi	NG_047986.1	MACROLIDE	Mph(A) family macrolide 2'-phosphotransferase
CP048331.1	32666	33139	+	dfrA17	0/0	100	99.79	ncbi	NG_047710.1	TRIMETHOPRIM	trimethoprim-resistant dihydrofolate reductase DfrA17
CP048331.1	33270	34058	+	aadA5	0/0	100	100	ncbi	NG_047357.1	STREPTOMYCIN	ANT(3'')-Ia family aminoglycoside nucleotidyltransferase AadA5
CP048331.1	34605	35444	+	sul1	0/0	100	100	ncbi	NG_048082.1	SULFONAMIDE	sulfonamide-resistant dihydropteroate synthase Sul1
CP048331.1	40739	41660	-	mph(A)	2021-01-01	100	99.67	ncbi	NG_047986.1	MACROLIDE	Mph(A) family macrolide 2'-phosphotransferase
CP048331.1	47117	47977	+	blaTEM-1	0/0	100	100	ncbi	NG_050145.1	BETA-LACTAM	class A broad-spectrum beta-lactamase TEM-1
CP048338.1	36483	37280	+	blaOXA-181	0/0	100	100	ncbi	NG_049482.1	CARBAPENEM	OXA-48 family carbapenem-hydrolyzing class D beta-lactamase OXA-181
CP048338.1	43239	43895	-	qnrS1	0/0	100	100	ncbi	NG_050543.1	QUINOLONE	quinolone resistance pentapeptide repeat protein QnrS1
CP048338.1	46204	46677	-	dfrA17	0/0	100	99.79	ncbi	NG_047710.1	TRIMETHOPRIM	trimethoprim-resistant dihydrofolate reductase DfrA17
CP048338.1	48689	49333	-	qnrB4	0/0	100	100	ncbi	NG_050502.1	QUINOLONE	quinolone resistance pentapeptide repeat protein QnrB4
CP048338.1	53457	54596	-	blaDHA-1	0/0	100	100	ncbi	NG_049055.1	CEPHALOSPORIN	class C beta-lactamase DHA-1
CP048338.1	56173	57012	+	sul1	0/0	100	100	ncbi	NG_048082.1	SULFONAMIDE	sulfonamide-resistant dihydropteroate synthase Sul1
CP048338.1	62307	63228	-	mph(A)	2021-01-01	100	99.67	ncbi	NG_047986.1	MACROLIDE	Mph(A) family macrolide 2'-phosphotransferase
CP048338.1	68269	68928	-	catA1	0/0	100	99.85	ncbi	NG_047582.1	CHLORAMPHENICOL	type A-1 chloramphenicol O-acetyltransferase
CP048338.1	71920	73125	+	tet(B)	0/0	100	100	ncbi	NG_048163.1	TETRACYCLINE	tetracycline efflux MFS transporter Tet(B)
CP048345.1	6565	7770	+	tet(B)	0/0	100	100	ncbi	NG_048163.1	TETRACYCLINE	tetracycline efflux MFS transporter Tet(B)
CP048345.1	10220	11059	-	sul1	0/0	100	100	ncbi	NG_048082.1	SULFONAMIDE	sulfonamide-resistant dihydropteroate synthase Sul1
CP048345.1	11606	12394	-	aadA5	0/0	100	100	ncbi	NG_047357.1	STREPTOMYCIN	ANT(3'')-Ia family aminoglycoside nucleotidyltransferase AadA5
CP048345.1	12525	12998	-	dfrA17	0/0	100	99.79	ncbi	NG_047710.1	TRIMETHOPRIM	trimethoprim-resistant dihydrofolate reductase DfrA17
CP048345.1	15856	16714	-	blaTEM-1	2021-02-02	99.77	99.77	ncbi	NG_050145.1	BETA-LACTAM	class A broad-spectrum beta-lactamase TEM-1
CP048345.1	19970	20830	+	aac(3)-IId	0/0	100	100	ncbi	NG_047251.1	GENTAMICIN	aminoglycoside N-acetyltransferase AAC(3)-IId
CP048345.1	24350	25271	+	mph(A)	2021-01-01	100	99.67	ncbi	NG_047986.1	MACROLIDE	Mph(A) family macrolide 2'-phosphotransferase
CP048345.1	29316	29868	+	aac(6')-Ib-D181Y	2021-01-02	99.64	99.28	ncbi	NG_067946.1	AMIKACIN;KANAMYCIN;TOBRAMYCIN	AAC(6')-Ib family aminoglycoside 6'-N-acetyltransferase
CP048345.1	29997	30825	+	blaOXA-1	2021-02-02	99.76	99.76	ncbi	NG_049392.1	CEPHALOSPORIN	oxacillin-hydrolyzing class D beta-lactamase OXA-1
CP048345.1	34855	35730	-	blaCTX-M-15	0/0	100	100	ncbi	NG_048935.1	CEPHALOSPORIN	class A extended-spectrum beta-lactamase CTX-M-15
CP048345.1	37396	38256	+	blaTEM-1	0/0	100	100	ncbi	NG_050145.1	BETA-LACTAM	class A broad-spectrum beta-lactamase TEM-1
CP048345.1	46230	47045	+	sul2	0/0	100	99.88	ncbi	NG_048118.1	SULFONAMIDE	sulfonamide-resistant dihydropteroate synthase Sul2
CP048345.1	47082	47909	+	aph(3'')-Ib	0/0	100	100	ncbi	NG_056002.2	STREPTOMYCIN	aminoglycoside O-phosphotransferase APH(3'')-Ib
CP048345.1	47909	48745	+	aph(6)-Id	0/0	100	100	ncbi	NG_047464.1	STREPTOMYCIN	aminoglycoside O-phosphotransferase APH(6)-Id
CP048360.1	99674	100549	+	blaCTX-M-27	0/0	100	100	ncbi	NG_048976.1	CEPHALOSPORIN	class A extended-spectrum beta-lactamase CTX-M-27
CP048360.1	105686	106885	-	tet(A)	0/0	100	100	ncbi	NG_048154.1	TETRACYCLINE	tetracycline efflux MFS transporter Tet(A)
CP048360.1	107939	108775	-	aph(6)-Id	0/0	100	100	ncbi	NG_047466.1	STREPTOMYCIN	aminoglycoside O-phosphotransferase APH(6)-Id
CP048360.1	108775	109602	-	aph(3'')-Ib	0/0	100	100	ncbi	NG_056002.2	STREPTOMYCIN	aminoglycoside O-phosphotransferase APH(3'')-Ib
CP048360.1	109639	110454	-	sul2	0/0	100	99.88	ncbi	NG_051852.1	SULFONAMIDE	sulfonamide-resistant dihydropteroate synthase Sul2
CP048360.1	111825	112746	+	mph(A)	2021-01-01	100	99.67	ncbi	NG_047986.1	MACROLIDE	Mph(A) family macrolide 2'-phosphotransferase
CP048360.1	118041	118880	-	sul1	0/0	100	100	ncbi	NG_048082.1	SULFONAMIDE	sulfonamide-resistant dihydropteroate synthase Sul1
CP048360.1	120457	121596	+	blaDHA-1	0/0	100	100	ncbi	NG_049055.1	CEPHALOSPORIN	class C beta-lactamase DHA-1
CP048360.1	125720	126364	+	qnrB4	0/0	100	100	ncbi	NG_050502.1	QUINOLONE	quinolone resistance pentapeptide repeat protein QnrB4
CP048360.1	127998	128471	-	dfrA17	0/0	100	99.79	ncbi	NG_047710.1	TRIMETHOPRIM	trimethoprim-resistant dihydrofolate reductase DfrA17
CP048377.1	6565	7770	+	tet(B)	0/0	100	100	ncbi	NG_048163.1	TETRACYCLINE	tetracycline efflux MFS transporter Tet(B)
CP048377.1	10220	11059	-	sul1	0/0	100	100	ncbi	NG_048082.1	SULFONAMIDE	sulfonamide-resistant dihydropteroate synthase Sul1
CP048377.1	11606	12394	-	aadA5	0/0	100	100	ncbi	NG_047357.1	STREPTOMYCIN	ANT(3'')-Ia family aminoglycoside nucleotidyltransferase AadA5
CP048377.1	12525	12998	-	dfrA17	0/0	100	99.79	ncbi	NG_047710.1	TRIMETHOPRIM	trimethoprim-resistant dihydrofolate reductase DfrA17
CP048377.1	15834	16646	+	blaNDM-5	0/0	100	100	ncbi	NG_049337.1	CARBAPENEM	subclass B1 metallo-beta-lactamase NDM-5
CP048377.1	16650	17015	+	ble-MBL	0/0	100	100	ncbi	NG_047559.1	BLEOMYCIN	bleomycin binding protein Ble-MBL
CP048377.1	20959	21793	-	sul1	2021-02-05	99.4	99.41	ncbi	NG_048091.1	SULFONAMIDE	sulfonamide-resistant dihydropteroate synthase Sul1
CP048377.1	22295	23090	-	aadA2	2021-02-04	100	99	ncbi	NG_047343.1	STREPTOMYCIN	ANT(3'')-Ia family aminoglycoside nucleotidyltransferase AadA2
CP048377.1	23497	23992	-	dfrA12	2021-02-02	99.6	99.6	ncbi	NG_047691.1	TRIMETHOPRIM	trimethoprim-resistant dihydrofolate reductase DfrA12
CP048377.1	26341	27201	-	blaTEM-1	2021-03-06	99.65	99.31	ncbi	NG_050145.1	BETA-LACTAM	class A broad-spectrum beta-lactamase TEM-1
CP048377.1	34532	35086	+	aac(6')-Ib-D181Y	0/0	100	99.82	ncbi	NG_067946.1	AMIKACIN;KANAMYCIN;TOBRAMYCIN	AAC(6')-Ib family aminoglycoside 6'-N-acetyltransferase
CP048377.1	35217	36047	+	blaOXA-1	0/0	100	100	ncbi	NG_049392.1	CEPHALOSPORIN	oxacillin-hydrolyzing class D beta-lactamase OXA-1
CP048377.1	40079	40954	-	blaCTX-M-15	0/0	100	100	ncbi	NG_048935.1	CEPHALOSPORIN	class A extended-spectrum beta-lactamase CTX-M-15
CP049079.2	85709	86908	-	tet(A)	0/0	100	100	ncbi	NG_048154.1	TETRACYCLINE	tetracycline efflux MFS transporter Tet(A)
CP049079.2	90386	91307	+	mph(A)	2021-01-01	100	99.67	ncbi	NG_047986.1	MACROLIDE	Mph(A) family macrolide 2'-phosphotransferase
CP049079.2	96602	97441	-	sul1	0/0	100	100	ncbi	NG_048082.1	SULFONAMIDE	sulfonamide-resistant dihydropteroate synthase Sul1
CP049079.2	97988	98776	-	aadA5	0/0	100	100	ncbi	NG_047357.1	STREPTOMYCIN	ANT(3'')-Ia family aminoglycoside nucleotidyltransferase AadA5
CP049079.2	98907	99380	-	dfrA17	0/0	100	99.79	ncbi	NG_047710.1	TRIMETHOPRIM	trimethoprim-resistant dihydrofolate reductase DfrA17
CP049079.2	103384	104244	-	aac(3)-IIe	0/0	100	99.77	ncbi	NG_047244.1	GENTAMICIN	aminoglycoside N-acetyltransferase AAC(3)-IIe
CP049079.2	105687	106517	-	blaOXA-1	0/0	100	100	ncbi	NG_049392.1	CEPHALOSPORIN	oxacillin-hydrolyzing class D beta-lactamase OXA-1
CP049079.2	106648	107202	-	aac(6')-Ib-D181Y	0/0	100	99.82	ncbi	NG_067946.1	AMIKACIN;KANAMYCIN;TOBRAMYCIN	AAC(6')-Ib family aminoglycoside 6'-N-acetyltransferase
CP049079.2	128693	129568	+	blaCTX-M-15	0/0	100	100	ncbi	NG_048935.1	CEPHALOSPORIN	class A extended-spectrum beta-lactamase CTX-M-15
CP049174.1	20193	21068	+	blaCTX-M-15	0/0	100	100	ncbi	NG_048935.1	CEPHALOSPORIN	class A extended-spectrum beta-lactamase CTX-M-15
CP049174.1	25709	26365	+	qnrS1	0/0	100	100	ncbi	NG_050543.1	QUINOLONE	quinolone resistance pentapeptide repeat protein QnrS1
CP049174.1	36203	37124	+	mph(A)	2021-01-01	100	99.67	ncbi	NG_047986.1	MACROLIDE	Mph(A) family macrolide 2'-phosphotransferase
CP049174.1	42419	43258	-	sul1	0/0	100	100	ncbi	NG_048082.1	SULFONAMIDE	sulfonamide-resistant dihydropteroate synthase Sul1
CP049174.1	43805	44593	-	aadA5	0/0	100	100	ncbi	NG_047357.1	STREPTOMYCIN	ANT(3'')-Ia family aminoglycoside nucleotidyltransferase AadA5
CP049174.1	44724	45197	-	dfrA17	0/0	100	99.79	ncbi	NG_047710.1	TRIMETHOPRIM	trimethoprim-resistant dihydrofolate reductase DfrA17
CP050756.1	688903	689679	+	aac(3)-IVa	0/0	100	99.87	ncbi	NG_047253.1	GENTAMICIN	aminoglycoside N-acetyltransferase AAC(3)-IVa
CP050756.1	689908	690933	+	aph(4)-Ia	0/0	100	100	ncbi	NG_047456.1	HYGROMYCIN	aminoglycoside O-phosphotransferase APH(4)-Ia
CP050756.1	695780	696595	+	sul2	0/0	100	100	ncbi	NG_051852.1	SULFONAMIDE	sulfonamide-resistant dihydropteroate synthase Sul2
CP050756.1	704632	705105	+	dfrA17	0/0	100	99.79	ncbi	NG_047710.1	TRIMETHOPRIM	trimethoprim-resistant dihydrofolate reductase DfrA17
CP050756.1	705236	706024	+	aadA5	0/0	100	100	ncbi	NG_047357.1	STREPTOMYCIN	ANT(3'')-Ia family aminoglycoside nucleotidyltransferase AadA5
CP050756.1	707379	708218	-	sul1	0/0	100	100	ncbi	NG_048082.1	SULFONAMIDE	sulfonamide-resistant dihydropteroate synthase Sul1
CP050756.1	708782	709234	-	arr-3	0/0	100	100	ncbi	NG_048581.1	RIFAMYCIN	NAD(+)--rifampin ADP-ribosyltransferase Arr-3
CP050756.1	709319	709951	-	catB3	0/0	100	100	ncbi	NG_047604.1	CHLORAMPHENICOL	type B-3 chloramphenicol O-acetyltransferase CatB3
CP050756.1	710089	710919	-	blaOXA-1	0/0	100	100	ncbi	NG_049392.1	CEPHALOSPORIN	oxacillin-hydrolyzing class D beta-lactamase OXA-1
CP050756.1	711050	711604	-	aac(6')-Ib-D181Y	0/0	100	99.82	ncbi	NG_067946.1	AMIKACIN;KANAMYCIN;TOBRAMYCIN	AAC(6')-Ib family aminoglycoside 6'-N-acetyltransferase
CP050756.1	837276	838151	+	blaCTX-M-55	0/0	100	100	ncbi	NG_049006.1	CEPHALOSPORIN	class A extended-spectrum beta-lactamase CTX-M-55
CP050756.1	858526	859341	+	sul2	0/0	100	99.88	ncbi	NG_051852.1	SULFONAMIDE	sulfonamide-resistant dihydropteroate synthase Sul2
CP050756.1	859378	860205	+	aph(3'')-Ib	0/0	100	100	ncbi	NG_056002.2	STREPTOMYCIN	aminoglycoside O-phosphotransferase APH(3'')-Ib
CP050756.1	860205	861041	+	aph(6)-Id	0/0	100	100	ncbi	NG_047464.1	STREPTOMYCIN	aminoglycoside O-phosphotransferase APH(6)-Id
CP050756.1	862377	863576	+	tet(A)	0/0	100	99.92	ncbi	NG_048153.1	TETRACYCLINE	tetracycline efflux MFS transporter Tet(A)
CP050756.1	864176	865390	-	floR	0/0	100	99.83	ncbi	NG_047869.1	CHLORAMPHENICOL;FLORFENICOL	chloramphenicol/florfenicol efflux MFS transporter FloR
CP050761.1	115735	116934	-	tet(A)	0/0	100	99.92	ncbi	NG_048154.1	TETRACYCLINE	tetracycline efflux MFS transporter Tet(A)
CP050761.1	120744	121583	-	sul1	0/0	100	100	ncbi	NG_048082.1	SULFONAMIDE	sulfonamide-resistant dihydropteroate synthase Sul1
CP050761.1	122147	122599	-	arr-3	0/0	100	100	ncbi	NG_048581.1	RIFAMYCIN	NAD(+)--rifampin ADP-ribosyltransferase Arr-3
CP050761.1	122684	123316	-	catB3	0/0	100	100	ncbi	NG_047604.1	CHLORAMPHENICOL	type B-3 chloramphenicol O-acetyltransferase CatB3
CP050761.1	123454	124284	-	blaOXA-1	0/0	100	100	ncbi	NG_049392.1	CEPHALOSPORIN	oxacillin-hydrolyzing class D beta-lactamase OXA-1
CP050761.1	124415	124969	-	aac(6')-Ib-D181Y	0/0	100	99.82	ncbi	NG_067946.1	AMIKACIN;KANAMYCIN;TOBRAMYCIN	AAC(6')-Ib family aminoglycoside 6'-N-acetyltransferase
CP050761.1	125931	126707	+	aac(3)-IVa	0/0	100	99.87	ncbi	NG_047253.1	GENTAMICIN	aminoglycoside N-acetyltransferase AAC(3)-IVa
CP050761.1	126936	127961	+	aph(4)-Ia	0/0	100	100	ncbi	NG_047456.1	HYGROMYCIN	aminoglycoside O-phosphotransferase APH(4)-Ia
CP050761.1	134559	135773	-	floR	0/0	100	99.83	ncbi	NG_047869.1	CHLORAMPHENICOL;FLORFENICOL	chloramphenicol/florfenicol efflux MFS transporter FloR
CP050761.1	142867	143283	-	fosA3	0/0	100	100	ncbi	NG_050407.1	FOSFOMYCIN	fosfomycin resistance glutathione transferase FosA3
CP050761.1	147124	147999	-	blaCTX-M-65	0/0	100	100	ncbi	NG_049016.1	CEPHALOSPORIN	class A extended-spectrum beta-lactamase CTX-M-65
CP050761.1	150251	151426	+	oqxA	0/0	100	100	ncbi	NG_048024.1	PHENICOL;QUINOLONE	multidrug efflux RND transporter periplasmic adaptor subunit OqxA
CP050761.1	151450	154602	+	oqxB	0/0	100	100	ncbi	NG_048025.1	PHENICOL;QUINOLONE	multidrug efflux RND transporter permease subunit OqxB
CP050761.1	160001	160474	+	dfrA17	0/0	100	99.79	ncbi	NG_047710.1	TRIMETHOPRIM	trimethoprim-resistant dihydrofolate reductase DfrA17
CP050761.1	160605	161393	+	aadA5	0/0	100	100	ncbi	NG_047357.1	STREPTOMYCIN	ANT(3'')-Ia family aminoglycoside nucleotidyltransferase AadA5
CP050761.1	162485	162875	+	bleO	2021-01-01	96.54	99.75	ncbi	NG_047557.1	BLEOMYCIN	bleomycin binding protein
CP050764.1	770469	771390	-	mph(A)	2021-01-01	100	99.67	ncbi	NG_047986.1	MACROLIDE	Mph(A) family macrolide 2'-phosphotransferase
CP050764.1	800798	801592	+	aph(3')-IIa	0/0	100	100	ncbi	NG_047417.1	KANAMYCIN	aminoglycoside O-phosphotransferase APH(3')-IIa
CP050764.1	3728337	3729176	-	sul1	0/0	100	100	ncbi	NG_048082.1	SULFONAMIDE	sulfonamide-resistant dihydropteroate synthase Sul1
CP050764.1	3729740	3730192	-	arr-3	0/0	100	100	ncbi	NG_048581.1	RIFAMYCIN	NAD(+)--rifampin ADP-ribosyltransferase Arr-3
CP050764.1	3730277	3730909	-	catB3	0/0	100	100	ncbi	NG_047604.1	CHLORAMPHENICOL	type B-3 chloramphenicol O-acetyltransferase CatB3
CP050764.1	3731047	3731877	-	blaOXA-1	0/0	100	100	ncbi	NG_049392.1	CEPHALOSPORIN	oxacillin-hydrolyzing class D beta-lactamase OXA-1
CP050764.1	3732008	3732562	-	aac(6')-Ib-D181Y	0/0	100	99.82	ncbi	NG_067946.1	AMIKACIN;KANAMYCIN;TOBRAMYCIN	AAC(6')-Ib family aminoglycoside 6'-N-acetyltransferase
CP050764.1	3733921	3734796	+	blaCTX-M-65	0/0	100	100	ncbi	NG_049016.1	CEPHALOSPORIN	class A extended-spectrum beta-lactamase CTX-M-65
CP050764.1	3738640	3739056	+	fosA3	0/0	100	100	ncbi	NG_050407.1	FOSFOMYCIN	fosfomycin resistance glutathione transferase FosA3
CP050764.1	3740947	3741807	-	blaTEM-1	0/0	100	100	ncbi	NG_050145.1	BETA-LACTAM	class A broad-spectrum beta-lactamase TEM-1
CP050764.1	3745011	3745826	+	sul2	0/0	100	99.75	ncbi	NG_048118.1	SULFONAMIDE	sulfonamide-resistant dihydropteroate synthase Sul2
CP050764.1	3745863	3746690	+	aph(3'')-Ib	0/0	100	100	ncbi	NG_056002.2	STREPTOMYCIN	aminoglycoside O-phosphotransferase APH(3'')-Ib
CP050764.1	3746690	3747526	+	aph(6)-Id	0/0	100	100	ncbi	NG_047464.1	STREPTOMYCIN	aminoglycoside O-phosphotransferase APH(6)-Id
CP050764.1	3748611	3749786	+	oqxA	0/0	100	100	ncbi	NG_048024.1	PHENICOL;QUINOLONE	multidrug efflux RND transporter periplasmic adaptor subunit OqxA
CP050764.1	3749810	3752962	+	oqxB	0/0	100	100	ncbi	NG_048025.1	PHENICOL;QUINOLONE	multidrug efflux RND transporter permease subunit OqxB
CP050764.1	3754509	3755297	-	aadA5	0/0	100	100	ncbi	NG_047357.1	STREPTOMYCIN	ANT(3'')-Ia family aminoglycoside nucleotidyltransferase AadA5
CP050764.1	3755428	3755901	-	dfrA17	0/0	100	99.79	ncbi	NG_047710.1	TRIMETHOPRIM	trimethoprim-resistant dihydrofolate reductase DfrA17
CP050764.1	3761302	3762075	+	armA	0/0	100	99.87	ncbi	NG_047476.1	GENTAMICIN	ArmA family 16S rRNA (guanine(1405)-N(7))-methyltransferase
CP050780.1	89845	91044	+	tet(A)	0/0	100	99.92	ncbi	NG_048154.1	TETRACYCLINE	tetracycline efflux MFS transporter Tet(A)
CP050780.1	119720	120559	-	sul1	0/0	100	100	ncbi	NG_048082.1	SULFONAMIDE	sulfonamide-resistant dihydropteroate synthase Sul1
CP050780.1	121123	121575	-	arr-3	0/0	100	100	ncbi	NG_048581.1	RIFAMYCIN	NAD(+)--rifampin ADP-ribosyltransferase Arr-3
CP050780.1	121660	122292	-	catB3	0/0	100	100	ncbi	NG_047604.1	CHLORAMPHENICOL	type B-3 chloramphenicol O-acetyltransferase CatB3
CP050780.1	122430	123260	-	blaOXA-1	0/0	100	100	ncbi	NG_049392.1	CEPHALOSPORIN	oxacillin-hydrolyzing class D beta-lactamase OXA-1
CP050780.1	123391	123945	-	aac(6')-Ib-D181Y	0/0	100	99.82	ncbi	NG_067946.1	AMIKACIN;KANAMYCIN;TOBRAMYCIN	AAC(6')-Ib family aminoglycoside 6'-N-acetyltransferase
CP050780.1	124907	125683	+	aac(3)-IVa	0/0	100	99.74	ncbi	NG_047253.1	GENTAMICIN	aminoglycoside N-acetyltransferase AAC(3)-IVa
CP050780.1	125912	126937	+	aph(4)-Ia	0/0	100	100	ncbi	NG_047456.1	HYGROMYCIN	aminoglycoside O-phosphotransferase APH(4)-Ia
CP050780.1	131784	132599	+	sul2	0/0	100	100	ncbi	NG_051852.1	SULFONAMIDE	sulfonamide-resistant dihydropteroate synthase Sul2
CP050780.1	135102	136316	-	floR	0/0	100	100	ncbi	NG_047877.1	CHLORAMPHENICOL;FLORFENICOL	chloramphenicol/florfenicol efflux MFS transporter FloR
CP050780.1	143477	144352	+	blaCTX-M-65	0/0	100	100	ncbi	NG_049016.1	CEPHALOSPORIN	class A extended-spectrum beta-lactamase CTX-M-65
CP050780.1	148012	148800	-	aadA5	0/0	100	100	ncbi	NG_047357.1	STREPTOMYCIN	ANT(3'')-Ia family aminoglycoside nucleotidyltransferase AadA5
CP050780.1	148931	149404	-	dfrA17	0/0	100	99.79	ncbi	NG_047710.1	TRIMETHOPRIM	trimethoprim-resistant dihydrofolate reductase DfrA17
CP050780.1	154805	155578	+	armA	0/0	100	99.87	ncbi	NG_047476.1	GENTAMICIN	ArmA family 16S rRNA (guanine(1405)-N(7))-methyltransferase
CP050780.1	208881	209675	+	aph(3')-IIa	0/0	100	100	ncbi	NG_047417.1	KANAMYCIN	aminoglycoside O-phosphotransferase APH(3')-IIa
CP050780.1	212896	213817	-	mph(A)	2021-01-01	100	99.67	ncbi	NG_047986.1	MACROLIDE	Mph(A) family macrolide 2'-phosphotransferase
CP050784.1	107426	108217	+	sul3	0/0	100	100	ncbi	NG_048120.1	SULFONAMIDE	sulfonamide-resistant dihydropteroate synthase Sul3
CP050784.1	109899	110690	-	aadA1	0/0	100	99.87	ncbi	NG_052266.1	STREPTOMYCIN	ANT(3'')-Ia family aminoglycoside nucleotidyltransferase AadA1
CP050784.1	110783	112042	-	cmlA1	0/0	100	99.92	ncbi	NG_047648.1	CHLORAMPHENICOL	chloramphenicol efflux MFS transporter CmlA1
CP050784.1	112304	113095	-	aadA2	0/0	100	100	ncbi	NG_051846.1	STREPTOMYCIN	ANT(3'')-Ia family aminoglycoside nucleotidyltransferase AadA2
CP050784.1	169082	170281	-	tet(A)	0/0	100	99.92	ncbi	NG_048154.1	TETRACYCLINE	tetracycline efflux MFS transporter Tet(A)
CP050784.1	174102	174941	-	sul1	0/0	100	100	ncbi	NG_048082.1	SULFONAMIDE	sulfonamide-resistant dihydropteroate synthase Sul1
CP050784.1	175505	175957	-	arr-3	0/0	100	100	ncbi	NG_048581.1	RIFAMYCIN	NAD(+)--rifampin ADP-ribosyltransferase Arr-3
CP050784.1	176042	176674	-	catB3	0/0	100	100	ncbi	NG_047604.1	CHLORAMPHENICOL	type B-3 chloramphenicol O-acetyltransferase CatB3
CP050784.1	176812	177642	-	blaOXA-1	0/0	100	100	ncbi	NG_049392.1	CEPHALOSPORIN	oxacillin-hydrolyzing class D beta-lactamase OXA-1
CP050784.1	177773	178327	-	aac(6')-Ib-D181Y	0/0	100	99.82	ncbi	NG_067946.1	AMIKACIN;KANAMYCIN;TOBRAMYCIN	AAC(6')-Ib family aminoglycoside 6'-N-acetyltransferase
CP050784.1	179289	180065	+	aac(3)-IVa	0/0	100	99.87	ncbi	NG_047253.1	GENTAMICIN	aminoglycoside N-acetyltransferase AAC(3)-IVa
CP050784.1	180294	181319	+	aph(4)-Ia	0/0	100	100	ncbi	NG_047456.1	HYGROMYCIN	aminoglycoside O-phosphotransferase APH(4)-Ia
CP050784.1	186166	186981	+	sul2	0/0	100	100	ncbi	NG_051852.1	SULFONAMIDE	sulfonamide-resistant dihydropteroate synthase Sul2
CP050784.1	189484	190698	-	floR	0/0	100	100	ncbi	NG_047877.1	CHLORAMPHENICOL;FLORFENICOL	chloramphenicol/florfenicol efflux MFS transporter FloR
CP050784.1	196263	197051	-	aadA5	0/0	100	100	ncbi	NG_047357.1	STREPTOMYCIN	ANT(3'')-Ia family aminoglycoside nucleotidyltransferase AadA5
CP050784.1	197182	197655	-	dfrA17	0/0	100	99.79	ncbi	NG_047710.1	TRIMETHOPRIM	trimethoprim-resistant dihydrofolate reductase DfrA17
CP050784.1	201655	202013	+	bleO	0/0	88.64	100	ncbi	NG_047557.1	BLEOMYCIN	bleomycin binding protein
CP051610.1	5464	6339	+	blaCTX-M-27	0/0	100	100	ncbi	NG_048976.1	CEPHALOSPORIN	class A extended-spectrum beta-lactamase CTX-M-27
CP051610.1	7917	9116	-	tet(A)	0/0	100	100	ncbi	NG_048154.1	TETRACYCLINE	tetracycline efflux MFS transporter Tet(A)
CP051610.1	10170	11006	-	aph(6)-Id	0/0	100	100	ncbi	NG_047466.1	STREPTOMYCIN	aminoglycoside O-phosphotransferase APH(6)-Id
CP051610.1	11006	11833	-	aph(3'')-Ib	0/0	100	100	ncbi	NG_056002.2	STREPTOMYCIN	aminoglycoside O-phosphotransferase APH(3'')-Ib
CP051610.1	11870	12685	-	sul2	0/0	100	100	ncbi	NG_051852.1	SULFONAMIDE	sulfonamide-resistant dihydropteroate synthase Sul2
CP051610.1	14056	14977	+	mph(A)	2021-01-01	100	99.67	ncbi	NG_047986.1	MACROLIDE	Mph(A) family macrolide 2'-phosphotransferase
CP051610.1	20272	21111	-	sul1	0/0	100	100	ncbi	NG_048082.1	SULFONAMIDE	sulfonamide-resistant dihydropteroate synthase Sul1
CP051610.1	21658	22446	-	aadA5	0/0	100	100	ncbi	NG_047357.1	STREPTOMYCIN	ANT(3'')-Ia family aminoglycoside nucleotidyltransferase AadA5
CP051610.1	22577	23050	-	dfrA17	0/0	100	99.79	ncbi	NG_047710.1	TRIMETHOPRIM	trimethoprim-resistant dihydrofolate reductase DfrA17
CP051616.1	43065	43538	+	dfrA17	0/0	100	99.79	ncbi	NG_047710.1	TRIMETHOPRIM	trimethoprim-resistant dihydrofolate reductase DfrA17
CP051616.1	43669	44457	+	aadA5	0/0	100	100	ncbi	NG_047357.1	STREPTOMYCIN	ANT(3'')-Ia family aminoglycoside nucleotidyltransferase AadA5
CP051616.1	45004	45843	+	sul1	0/0	100	100	ncbi	NG_048082.1	SULFONAMIDE	sulfonamide-resistant dihydropteroate synthase Sul1
CP051616.1	51138	52059	-	mph(A)	2021-01-01	100	99.67	ncbi	NG_047986.1	MACROLIDE	Mph(A) family macrolide 2'-phosphotransferase
CP051616.1	53430	54245	+	sul2	0/0	100	100	ncbi	NG_051852.1	SULFONAMIDE	sulfonamide-resistant dihydropteroate synthase Sul2
CP051616.1	54282	55109	+	aph(3'')-Ib	0/0	100	100	ncbi	NG_056002.2	STREPTOMYCIN	aminoglycoside O-phosphotransferase APH(3'')-Ib
CP051616.1	55109	55945	+	aph(6)-Id	0/0	100	100	ncbi	NG_047466.1	STREPTOMYCIN	aminoglycoside O-phosphotransferase APH(6)-Id
CP051616.1	56999	58198	+	tet(A)	0/0	100	100	ncbi	NG_048154.1	TETRACYCLINE	tetracycline efflux MFS transporter Tet(A)
CP051616.1	59776	60651	-	blaCTX-M-27	0/0	100	100	ncbi	NG_048976.1	CEPHALOSPORIN	class A extended-spectrum beta-lactamase CTX-M-27
CP051695.1	31877	32350	+	dfrA17	0/0	100	99.79	ncbi	NG_047710.1	TRIMETHOPRIM	trimethoprim-resistant dihydrofolate reductase DfrA17
CP051695.1	32481	33269	+	aadA5	0/0	100	100	ncbi	NG_047357.1	STREPTOMYCIN	ANT(3'')-Ia family aminoglycoside nucleotidyltransferase AadA5
CP051695.1	33816	34655	+	sul1	0/0	100	100	ncbi	NG_048082.1	SULFONAMIDE	sulfonamide-resistant dihydropteroate synthase Sul1
CP051695.1	39949	40869	-	mph(A)	2021-02-02	99.89	99.46	ncbi	NG_047986.1	MACROLIDE	Mph(A) family macrolide 2'-phosphotransferase
CP051695.1	42240	43055	+	sul2	0/0	100	100	ncbi	NG_051852.1	SULFONAMIDE	sulfonamide-resistant dihydropteroate synthase Sul2
CP051695.1	43092	43919	+	aph(3'')-Ib	0/0	100	100	ncbi	NG_056002.2	STREPTOMYCIN	aminoglycoside O-phosphotransferase APH(3'')-Ib
CP051695.1	43919	44755	+	aph(6)-Id	0/0	100	100	ncbi	NG_047466.1	STREPTOMYCIN	aminoglycoside O-phosphotransferase APH(6)-Id
CP051695.1	45816	47015	+	tet(A)	0/0	100	100	ncbi	NG_048154.1	TETRACYCLINE	tetracycline efflux MFS transporter Tet(A)
CP051695.1	56117	56977	+	aac(3)-IId	2021-02-02	99.88	99.54	ncbi	NG_047251.1	GENTAMICIN	aminoglycoside N-acetyltransferase AAC(3)-IId
CP051695.1	58149	59013	+	blaTEM-1	2021-04-08	99.77	98.85	ncbi	NG_050145.1	BETA-LACTAM	class A broad-spectrum beta-lactamase TEM-1
CP053248.1	48421	49342	-	mph(A)	2021-01-01	100	99.67	ncbi	NG_047986.1	MACROLIDE	Mph(A) family macrolide 2'-phosphotransferase
CP053248.1	50753	51613	+	blaTEM-1	0/0	100	100	ncbi	NG_050145.1	BETA-LACTAM	class A broad-spectrum beta-lactamase TEM-1
CP053248.1	54740	55579	-	sul1	0/0	100	100	ncbi	NG_048082.1	SULFONAMIDE	sulfonamide-resistant dihydropteroate synthase Sul1
CP053248.1	56126	56914	-	aadA5	0/0	100	100	ncbi	NG_047357.1	STREPTOMYCIN	ANT(3'')-Ia family aminoglycoside nucleotidyltransferase AadA5
CP053248.1	57045	57518	-	dfrA17	0/0	100	99.79	ncbi	NG_047710.1	TRIMETHOPRIM	trimethoprim-resistant dihydrofolate reductase DfrA17
CP053248.1	62167	62982	+	sul2	0/0	100	99.88	ncbi	NG_048118.1	SULFONAMIDE	sulfonamide-resistant dihydropteroate synthase Sul2
CP053248.1	63019	63846	+	aph(3'')-Ib	0/0	100	100	ncbi	NG_056002.2	STREPTOMYCIN	aminoglycoside O-phosphotransferase APH(3'')-Ib
CP053248.1	63846	64682	+	aph(6)-Id	0/0	100	100	ncbi	NG_047464.1	STREPTOMYCIN	aminoglycoside O-phosphotransferase APH(6)-Id
CP053719.1	706931	708127	+	tet(J)	0/0	100	99	ncbi	NG_048199.1	TETRACYCLINE	tetracycline efflux MFS transporter Tet(J)
CP053719.1	1220846	1221505	+	catA1	0/0	100	99.85	ncbi	NG_047582.1	CHLORAMPHENICOL	type A-1 chloramphenicol O-acetyltransferase
CP053719.1	1226173	1227033	-	blaTEM-1	0/0	100	100	ncbi	NG_050145.1	BETA-LACTAM	class A broad-spectrum beta-lactamase TEM-1
CP053719.1	1228512	1229327	-	aph(3')-Ia	0/0	100	100	ncbi	NG_047430.1	KANAMYCIN	aminoglycoside O-phosphotransferase APH(3')-Ia
CP053719.1	1232097	1232912	+	sul2	0/0	100	99.88	ncbi	NG_048118.1	SULFONAMIDE	sulfonamide-resistant dihydropteroate synthase Sul2
CP053719.1	1232949	1233776	+	aph(3'')-Ib	0/0	100	100	ncbi	NG_056002.2	STREPTOMYCIN	aminoglycoside O-phosphotransferase APH(3'')-Ib
CP053719.1	1233776	1234612	+	aph(6)-Id	0/0	100	100	ncbi	NG_047464.1	STREPTOMYCIN	aminoglycoside O-phosphotransferase APH(6)-Id
CP053719.1	1236608	1237468	+	aac(3)-IId	0/0	100	100	ncbi	NG_047251.1	GENTAMICIN	aminoglycoside N-acetyltransferase AAC(3)-IId
CP053719.1	1246853	1247326	+	dfrA17	0/0	100	99.79	ncbi	NG_047710.1	TRIMETHOPRIM	trimethoprim-resistant dihydrofolate reductase DfrA17
CP053719.1	1247457	1248245	+	aadA5	0/0	100	100	ncbi	NG_047357.1	STREPTOMYCIN	ANT(3'')-Ia family aminoglycoside nucleotidyltransferase AadA5
CP053719.1	1248792	1249631	+	sul1	0/0	100	100	ncbi	NG_048082.1	SULFONAMIDE	sulfonamide-resistant dihydropteroate synthase Sul1
CP053719.1	1348386	1349174	-	aadA1	0/0	100	100	ncbi	NG_047327.1	STREPTOMYCIN	ANT(3'')-Ia family aminoglycoside nucleotidyltransferase AadA1
CP053719.1	1349232	1349756	-	sat2_gen	0/0	100	100	ncbi	NG_048068.1	STREPTOTHRICIN	streptothricin N-acetyltransferase Sat2
CP053719.1	1349851	1350324	-	dfrA1	0/0	100	100	ncbi	NG_047676.1	TRIMETHOPRIM	trimethoprim-resistant dihydrofolate reductase DfrA1
CP053719.1	2927135	2927788	-	catA4	2021-02-02	99.85	98.17	ncbi	NG_047569.1	CHLORAMPHENICOL	type A-4 chloramphenicol O-acetyltransferase
CP053755.1	49728	50465	-	erm(B)	0/0	100	99.86	ncbi	NG_047804.1	MACROLIDE	23S rRNA (adenine(2058)-N(6))-methyltransferase Erm(B)
CP053755.1	51647	52568	+	mph(A)	2021-01-01	100	99.67	ncbi	NG_047986.1	MACROLIDE	Mph(A) family macrolide 2'-phosphotransferase
CP053755.1	57863	58702	-	sul1	0/0	100	100	ncbi	NG_048082.1	SULFONAMIDE	sulfonamide-resistant dihydropteroate synthase Sul1
CP053755.1	59249	60037	-	aadA5	0/0	100	100	ncbi	NG_047357.1	STREPTOMYCIN	ANT(3'')-Ia family aminoglycoside nucleotidyltransferase AadA5
CP053755.1	60168	60641	-	dfrA17	0/0	100	99.79	ncbi	NG_047710.1	TRIMETHOPRIM	trimethoprim-resistant dihydrofolate reductase DfrA17
CP053755.1	63948	64808	+	blaTEM-1	0/0	100	100	ncbi	NG_050145.1	BETA-LACTAM	class A broad-spectrum beta-lactamase TEM-1
CP054326.1	38370	39230	-	blaTEM-1	0/0	100	100	ncbi	NG_050145.1	BETA-LACTAM	class A broad-spectrum beta-lactamase TEM-1
CP054326.1	40400	41260	-	aac(3)-IId	0/0	100	100	ncbi	NG_047251.1	GENTAMICIN	aminoglycoside N-acetyltransferase AAC(3)-IId
CP054326.1	45623	46822	-	tet(A)	0/0	100	99.83	ncbi	NG_048154.1	TETRACYCLINE	tetracycline efflux MFS transporter Tet(A)
CP054326.1	47877	48713	-	aph(6)-Id	0/0	100	100	ncbi	NG_047466.1	STREPTOMYCIN	aminoglycoside O-phosphotransferase APH(6)-Id
CP054326.1	48713	49540	-	aph(3'')-Ib	0/0	100	100	ncbi	NG_056002.2	STREPTOMYCIN	aminoglycoside O-phosphotransferase APH(3'')-Ib
CP054326.1	49577	50392	-	sul2	0/0	100	100	ncbi	NG_051852.1	SULFONAMIDE	sulfonamide-resistant dihydropteroate synthase Sul2
CP054326.1	51763	52686	+	mph(A)	2021-02-03	100	99.46	ncbi	NG_047986.1	MACROLIDE	Mph(A) family macrolide 2'-phosphotransferase
CP054326.1	57980	58819	-	sul1	0/0	100	100	ncbi	NG_048082.1	SULFONAMIDE	sulfonamide-resistant dihydropteroate synthase Sul1
CP054326.1	59366	60154	-	aadA5	0/0	100	100	ncbi	NG_052277.1	STREPTOMYCIN	ANT(3'')-Ia family aminoglycoside nucleotidyltransferase AadA5
CP054326.1	60285	60757	-	dfrA17	2021-01-01	99.79	99.58	ncbi	NG_047710.1	TRIMETHOPRIM	trimethoprim-resistant dihydrofolate reductase DfrA17
CP054336.1	21442	21915	+	dfrA17	0/0	100	99.79	ncbi	NG_047710.1	TRIMETHOPRIM	trimethoprim-resistant dihydrofolate reductase DfrA17
CP054336.1	22046	22834	+	aadA5	0/0	100	100	ncbi	NG_047357.1	STREPTOMYCIN	ANT(3'')-Ia family aminoglycoside nucleotidyltransferase AadA5
CP054336.1	23379	24218	+	sul1	0/0	100	100	ncbi	NG_048082.1	SULFONAMIDE	sulfonamide-resistant dihydropteroate synthase Sul1
CP054336.1	29512	30433	-	mph(A)	2021-01-01	100	99.67	ncbi	NG_047986.1	MACROLIDE	Mph(A) family macrolide 2'-phosphotransferase
CP054336.1	33912	35111	+	tet(A)	0/0	100	100	ncbi	NG_048154.1	TETRACYCLINE	tetracycline efflux MFS transporter Tet(A)
CP054458.1	28842	29315	+	dfrA17	0/0	100	99.79	ncbi	NG_047710.1	TRIMETHOPRIM	trimethoprim-resistant dihydrofolate reductase DfrA17
CP054458.1	29446	30234	+	aadA5	0/0	100	100	ncbi	NG_047357.1	STREPTOMYCIN	ANT(3'')-Ia family aminoglycoside nucleotidyltransferase AadA5
CP054458.1	30781	31620	+	sul1	0/0	100	100	ncbi	NG_048082.1	SULFONAMIDE	sulfonamide-resistant dihydropteroate synthase Sul1
CP054458.1	36915	37836	-	mph(A)	2021-01-01	100	99.67	ncbi	NG_047986.1	MACROLIDE	Mph(A) family macrolide 2'-phosphotransferase
CP054458.1	39207	40022	+	sul2	0/0	100	100	ncbi	NG_051852.1	SULFONAMIDE	sulfonamide-resistant dihydropteroate synthase Sul2
CP054458.1	40059	40886	+	aph(3'')-Ib	0/0	100	100	ncbi	NG_056002.2	STREPTOMYCIN	aminoglycoside O-phosphotransferase APH(3'')-Ib
CP054458.1	40886	41722	+	aph(6)-Id	0/0	100	100	ncbi	NG_047466.1	STREPTOMYCIN	aminoglycoside O-phosphotransferase APH(6)-Id
CP054458.1	42776	43975	+	tet(A)	0/0	100	100	ncbi	NG_048154.1	TETRACYCLINE	tetracycline efflux MFS transporter Tet(A)
CP054458.1	48736	49611	-	blaCTX-M-27	0/0	100	100	ncbi	NG_048976.1	CEPHALOSPORIN	class A extended-spectrum beta-lactamase CTX-M-27
CP055256.1	138565	139224	+	catA1	0/0	100	99.85	ncbi	NG_047582.1	CHLORAMPHENICOL	type A-1 chloramphenicol O-acetyltransferase
CP055256.1	140260	141181	+	mph(A)	2021-01-01	100	99.67	ncbi	NG_047986.1	MACROLIDE	Mph(A) family macrolide 2'-phosphotransferase
CP055256.1	144627	145043	+	fosA3	0/0	100	100	ncbi	NG_050407.1	FOSFOMYCIN	fosfomycin resistance glutathione transferase FosA3
CP055256.1	148748	149221	+	dfrA17	0/0	100	99.79	ncbi	NG_047710.1	TRIMETHOPRIM	trimethoprim-resistant dihydrofolate reductase DfrA17
CP055256.1	149352	150140	+	aadA5	0/0	100	100	ncbi	NG_047357.1	STREPTOMYCIN	ANT(3'')-Ia family aminoglycoside nucleotidyltransferase AadA5
CP055256.1	150687	151526	+	sul1	0/0	100	100	ncbi	NG_048082.1	SULFONAMIDE	sulfonamide-resistant dihydropteroate synthase Sul1
CP055256.1	155219	156754	+	qepA1	0/0	100	100	ncbi	NG_050459.1	QUINOLONE	fluoroquinolone efflux MFS transporter QepA1
CP055256.1	160208	160963	-	rmtB1	0/0	100	100	ncbi	NG_048058.1	AMINOGLYCOSIDE	16S rRNA (guanine(1405)-N(7))-methyltransferase RmtB1
CP055256.1	161133	161993	-	blaTEM-1	0/0	100	100	ncbi	NG_050145.1	BETA-LACTAM	class A broad-spectrum beta-lactamase TEM-1
CP055256.1	166747	167607	+	blaTEM-1	0/0	100	100	ncbi	NG_050145.1	BETA-LACTAM	class A broad-spectrum beta-lactamase TEM-1
CP055256.1	842865	843680	+	sul2	0/0	100	99.88	ncbi	NG_051852.1	SULFONAMIDE	sulfonamide-resistant dihydropteroate synthase Sul2
CP055256.1	843717	844544	+	aph(3'')-Ib	0/0	100	100	ncbi	NG_056002.2	STREPTOMYCIN	aminoglycoside O-phosphotransferase APH(3'')-Ib
CP055256.1	844544	845380	+	aph(6)-Id	0/0	100	100	ncbi	NG_047464.1	STREPTOMYCIN	aminoglycoside O-phosphotransferase APH(6)-Id
CP055256.1	846716	847915	+	tet(A)	0/0	100	99.92	ncbi	NG_048153.1	TETRACYCLINE	tetracycline efflux MFS transporter Tet(A)
CP055256.1	848515	849729	-	floR	0/0	100	99.83	ncbi	NG_047869.1	CHLORAMPHENICOL;FLORFENICOL	chloramphenicol/florfenicol efflux MFS transporter FloR
CP055256.1	866925	867662	-	erm(B)	0/0	100	99.86	ncbi	NG_047804.1	MACROLIDE	23S rRNA (adenine(2058)-N(6))-methyltransferase Erm(B)
CP055256.1	868844	869765	+	mph(A)	2021-01-01	100	99.67	ncbi	NG_047986.1	MACROLIDE	Mph(A) family macrolide 2'-phosphotransferase
CP055256.1	4573165	4574298	+	blaEC-18	0/0	100	99.91	ncbi	NG_049083.1	CEPHALOSPORIN	class C extended-spectrum beta-lactamase EC-18
CP055262.1	76524	77384	+	blaTEM-150	0/0	100	99.88	ncbi	NG_050194.1	BETA-LACTAM	class A beta-lactamase TEM-150
CP055262.1	77546	78361	+	sul2	0/0	100	100	ncbi	NG_051852.1	SULFONAMIDE	sulfonamide-resistant dihydropteroate synthase Sul2
CP055262.1	78398	79225	+	aph(3'')-Ib	0/0	100	100	ncbi	NG_056002.2	STREPTOMYCIN	aminoglycoside O-phosphotransferase APH(3'')-Ib
CP055262.1	79225	80061	+	aph(6)-Id	0/0	100	100	ncbi	NG_047464.1	STREPTOMYCIN	aminoglycoside O-phosphotransferase APH(6)-Id
CP055262.1	81373	82572	+	tet(A)	0/0	100	99.92	ncbi	NG_048153.1	TETRACYCLINE	tetracycline efflux MFS transporter Tet(A)
CP055262.1	83172	84386	-	floR	0/0	100	100	ncbi	NG_047878.1	CHLORAMPHENICOL;FLORFENICOL	chloramphenicol/florfenicol efflux MFS transporter FloR
CP055262.1	92043	92903	+	aac(3)-IId	0/0	100	100	ncbi	NG_047251.1	GENTAMICIN	aminoglycoside N-acetyltransferase AAC(3)-IId
CP055262.1	99776	100249	+	dfrA17	0/0	100	99.79	ncbi	NG_047710.1	TRIMETHOPRIM	trimethoprim-resistant dihydrofolate reductase DfrA17
CP055262.1	100380	101168	+	aadA5	0/0	100	100	ncbi	NG_047357.1	STREPTOMYCIN	ANT(3'')-Ia family aminoglycoside nucleotidyltransferase AadA5
CP055262.1	101715	102554	+	sul1	0/0	100	100	ncbi	NG_048082.1	SULFONAMIDE	sulfonamide-resistant dihydropteroate synthase Sul1
CP055262.1	107849	108770	-	mph(A)	2021-01-01	100	99.67	ncbi	NG_047986.1	MACROLIDE	Mph(A) family macrolide 2'-phosphotransferase
CP055262.1	110141	110956	+	sul2	0/0	100	100	ncbi	NG_051852.1	SULFONAMIDE	sulfonamide-resistant dihydropteroate synthase Sul2
CP055262.1	110993	111820	+	aph(3'')-Ib	0/0	100	100	ncbi	NG_056002.2	STREPTOMYCIN	aminoglycoside O-phosphotransferase APH(3'')-Ib
CP055262.1	111820	112656	+	aph(6)-Id	0/0	100	100	ncbi	NG_047464.1	STREPTOMYCIN	aminoglycoside O-phosphotransferase APH(6)-Id
CP055262.1	113968	115167	+	tet(A)	0/0	100	99.92	ncbi	NG_048154.1	TETRACYCLINE	tetracycline efflux MFS transporter Tet(A)
CP056471.1	30669	31142	+	dfrA17	0/0	100	99.79	ncbi	NG_047710.1	TRIMETHOPRIM	trimethoprim-resistant dihydrofolate reductase DfrA17
CP056471.1	31273	32061	+	aadA5	0/0	100	100	ncbi	NG_047357.1	STREPTOMYCIN	ANT(3'')-Ia family aminoglycoside nucleotidyltransferase AadA5
CP056471.1	32608	33447	+	sul1	0/0	100	100	ncbi	NG_048082.1	SULFONAMIDE	sulfonamide-resistant dihydropteroate synthase Sul1
CP056471.1	38742	39663	-	mph(A)	2021-01-01	100	99.67	ncbi	NG_047986.1	MACROLIDE	Mph(A) family macrolide 2'-phosphotransferase
CP056493.1	14590	15063	+	dfrA17	0/0	100	99.79	ncbi	NG_047710.1	TRIMETHOPRIM	trimethoprim-resistant dihydrofolate reductase DfrA17
CP056493.1	15194	15982	+	aadA5	0/0	100	100	ncbi	NG_047357.1	STREPTOMYCIN	ANT(3'')-Ia family aminoglycoside nucleotidyltransferase AadA5
CP056493.1	16529	17368	+	sul1	0/0	100	100	ncbi	NG_048082.1	SULFONAMIDE	sulfonamide-resistant dihydropteroate synthase Sul1
CP056493.1	22663	23584	-	mph(A)	2021-01-01	100	99.67	ncbi	NG_047986.1	MACROLIDE	Mph(A) family macrolide 2'-phosphotransferase
CP056579.1	30782	31255	+	dfrA17	0/0	100	99.79	ncbi	NG_047710.1	TRIMETHOPRIM	trimethoprim-resistant dihydrofolate reductase DfrA17
CP056579.1	31386	32174	+	aadA5	0/0	100	100	ncbi	NG_047357.1	STREPTOMYCIN	ANT(3'')-Ia family aminoglycoside nucleotidyltransferase AadA5
CP056579.1	32721	33560	+	sul1	0/0	100	100	ncbi	NG_048082.1	SULFONAMIDE	sulfonamide-resistant dihydropteroate synthase Sul1
CP056579.1	38855	39776	-	mph(A)	2021-01-01	100	99.67	ncbi	NG_047986.1	MACROLIDE	Mph(A) family macrolide 2'-phosphotransferase
CP056579.1	41147	41962	+	sul2	0/0	100	100	ncbi	NG_051852.1	SULFONAMIDE	sulfonamide-resistant dihydropteroate synthase Sul2
CP056579.1	41999	42826	+	aph(3'')-Ib	0/0	100	100	ncbi	NG_056002.2	STREPTOMYCIN	aminoglycoside O-phosphotransferase APH(3'')-Ib
CP056579.1	42826	43662	+	aph(6)-Id	0/0	100	100	ncbi	NG_047466.1	STREPTOMYCIN	aminoglycoside O-phosphotransferase APH(6)-Id
CP056579.1	44716	45915	+	tet(A)	0/0	100	100	ncbi	NG_048154.1	TETRACYCLINE	tetracycline efflux MFS transporter Tet(A)
CP056579.1	47493	48368	-	blaCTX-M-27	0/0	100	100	ncbi	NG_048976.1	CEPHALOSPORIN	class A extended-spectrum beta-lactamase CTX-M-27
CP056787.1	40368	41573	-	tet(B)	0/0	100	100	ncbi	NG_048163.1	TETRACYCLINE	tetracycline efflux MFS transporter Tet(B)
CP056787.1	45043	45597	+	aac(6')-Ib-D181Y	0/0	100	99.82	ncbi	NG_067946.1	AMIKACIN;KANAMYCIN;TOBRAMYCIN	AAC(6')-Ib family aminoglycoside 6'-N-acetyltransferase
CP056787.1	45728	46558	+	blaOXA-1	0/0	100	100	ncbi	NG_049392.1	CEPHALOSPORIN	oxacillin-hydrolyzing class D beta-lactamase OXA-1
CP056787.1	50595	51470	-	blaCTX-M-15	0/0	100	100	ncbi	NG_048935.1	CEPHALOSPORIN	class A extended-spectrum beta-lactamase CTX-M-15
CP056787.1	55153	55626	+	dfrA17	0/0	100	99.79	ncbi	NG_047710.1	TRIMETHOPRIM	trimethoprim-resistant dihydrofolate reductase DfrA17
CP056787.1	55757	56545	+	aadA5	0/0	100	100	ncbi	NG_047357.1	STREPTOMYCIN	ANT(3'')-Ia family aminoglycoside nucleotidyltransferase AadA5
CP056787.1	57092	57931	+	sul1	0/0	100	100	ncbi	NG_048082.1	SULFONAMIDE	sulfonamide-resistant dihydropteroate synthase Sul1
CP056787.1	59498	60419	+	mph(A)	2021-01-01	100	99.67	ncbi	NG_047986.1	MACROLIDE	Mph(A) family macrolide 2'-phosphotransferase
CP056871.1	14590	15063	+	dfrA17	0/0	100	99.79	ncbi	NG_047710.1	TRIMETHOPRIM	trimethoprim-resistant dihydrofolate reductase DfrA17
CP056871.1	15194	15982	+	aadA5	0/0	100	100	ncbi	NG_047357.1	STREPTOMYCIN	ANT(3'')-Ia family aminoglycoside nucleotidyltransferase AadA5
CP056871.1	16529	17368	+	sul1	0/0	100	100	ncbi	NG_048082.1	SULFONAMIDE	sulfonamide-resistant dihydropteroate synthase Sul1
CP056871.1	22663	23584	-	mph(A)	2021-01-01	100	99.67	ncbi	NG_047986.1	MACROLIDE	Mph(A) family macrolide 2'-phosphotransferase
CP056874.1	14590	15063	+	dfrA17	0/0	100	99.79	ncbi	NG_047710.1	TRIMETHOPRIM	trimethoprim-resistant dihydrofolate reductase DfrA17
CP056874.1	15194	15982	+	aadA5	0/0	100	100	ncbi	NG_047357.1	STREPTOMYCIN	ANT(3'')-Ia family aminoglycoside nucleotidyltransferase AadA5
CP056874.1	16529	17368	+	sul1	0/0	100	100	ncbi	NG_048082.1	SULFONAMIDE	sulfonamide-resistant dihydropteroate synthase Sul1
CP056874.1	22663	23584	-	mph(A)	2021-01-01	100	99.67	ncbi	NG_047986.1	MACROLIDE	Mph(A) family macrolide 2'-phosphotransferase
CP057634.1	2656770	2657585	-	aph(3')-Ia	0/0	100	100	ncbi	NG_047430.1	KANAMYCIN	aminoglycoside O-phosphotransferase APH(3')-Ia
CP057634.1	2658501	2659337	-	aph(6)-Id	0/0	100	100	ncbi	NG_047466.1	STREPTOMYCIN	aminoglycoside O-phosphotransferase APH(6)-Id
CP057634.1	2659337	2660164	-	aph(3'')-Ib	0/0	100	99.88	ncbi	NG_056002.2	STREPTOMYCIN	aminoglycoside O-phosphotransferase APH(3'')-Ib
CP057634.1	2660201	2661016	-	sul2	0/0	100	99.75	ncbi	NG_051852.1	SULFONAMIDE	sulfonamide-resistant dihydropteroate synthase Sul2
CP057634.1	2664220	2665080	+	blaTEM-1	0/0	100	100	ncbi	NG_050145.1	BETA-LACTAM	class A broad-spectrum beta-lactamase TEM-1
CP057634.1	2666504	2667425	+	mph(A)	2021-01-01	100	99.67	ncbi	NG_047986.1	MACROLIDE	Mph(A) family macrolide 2'-phosphotransferase
CP057634.1	2672720	2673559	-	sul1	0/0	100	100	ncbi	NG_048082.1	SULFONAMIDE	sulfonamide-resistant dihydropteroate synthase Sul1
CP057634.1	2674106	2674894	-	aadA5	0/0	100	100	ncbi	NG_047357.1	STREPTOMYCIN	ANT(3'')-Ia family aminoglycoside nucleotidyltransferase AadA5
CP057634.1	2675025	2675498	-	dfrA17	0/0	100	99.79	ncbi	NG_047710.1	TRIMETHOPRIM	trimethoprim-resistant dihydrofolate reductase DfrA17
CP057634.1	2681522	2682181	-	catA1	0/0	100	99.85	ncbi	NG_047582.1	CHLORAMPHENICOL	type A-1 chloramphenicol O-acetyltransferase
CP057634.1	2685173	2686378	+	tet(B)	0/0	100	100	ncbi	NG_048163.1	TETRACYCLINE	tetracycline efflux MFS transporter Tet(B)
CP057634.1	4141027	4142160	+	blaEC	0/0	100	100	ncbi	NG_047494.1	BETA-LACTAM	BlaEC family class C beta-lactamase
CP057638.1	2656772	2657587	-	aph(3')-Ia	0/0	100	100	ncbi	NG_047430.1	KANAMYCIN	aminoglycoside O-phosphotransferase APH(3')-Ia
CP057638.1	2658503	2659339	-	aph(6)-Id	0/0	100	100	ncbi	NG_047466.1	STREPTOMYCIN	aminoglycoside O-phosphotransferase APH(6)-Id
CP057638.1	2659339	2660166	-	aph(3'')-Ib	0/0	100	99.88	ncbi	NG_056002.2	STREPTOMYCIN	aminoglycoside O-phosphotransferase APH(3'')-Ib
CP057638.1	2660203	2661018	-	sul2	0/0	100	100	ncbi	NG_051852.1	SULFONAMIDE	sulfonamide-resistant dihydropteroate synthase Sul2
CP057638.1	2664222	2665082	+	blaTEM-1	0/0	100	100	ncbi	NG_050145.1	BETA-LACTAM	class A broad-spectrum beta-lactamase TEM-1
CP057638.1	2666506	2667427	+	mph(A)	2021-01-01	100	99.67	ncbi	NG_047986.1	MACROLIDE	Mph(A) family macrolide 2'-phosphotransferase
CP057638.1	2672722	2673561	-	sul1	0/0	100	100	ncbi	NG_048082.1	SULFONAMIDE	sulfonamide-resistant dihydropteroate synthase Sul1
CP057638.1	2674108	2674896	-	aadA5	0/0	100	100	ncbi	NG_047357.1	STREPTOMYCIN	ANT(3'')-Ia family aminoglycoside nucleotidyltransferase AadA5
CP057638.1	2675027	2675500	-	dfrA17	0/0	100	99.79	ncbi	NG_047710.1	TRIMETHOPRIM	trimethoprim-resistant dihydrofolate reductase DfrA17
CP057638.1	2681524	2682183	-	catA1	0/0	100	99.85	ncbi	NG_047582.1	CHLORAMPHENICOL	type A-1 chloramphenicol O-acetyltransferase
CP057638.1	2685175	2686380	+	tet(B)	0/0	100	100	ncbi	NG_048163.1	TETRACYCLINE	tetracycline efflux MFS transporter Tet(B)
CP057638.1	4141029	4142162	+	blaEC	0/0	100	100	ncbi	NG_047494.1	BETA-LACTAM	BlaEC family class C beta-lactamase
CP058305.1	240	1100	+	blaTEM-150	0/0	100	99.88	ncbi	NG_050194.1	BETA-LACTAM	class A beta-lactamase TEM-150
CP058305.1	1262	2077	+	sul2	0/0	100	100	ncbi	NG_051852.1	SULFONAMIDE	sulfonamide-resistant dihydropteroate synthase Sul2
CP058305.1	2114	2941	+	aph(3'')-Ib	0/0	100	100	ncbi	NG_056002.2	STREPTOMYCIN	aminoglycoside O-phosphotransferase APH(3'')-Ib
CP058305.1	2941	3777	+	aph(6)-Id	0/0	100	100	ncbi	NG_047464.1	STREPTOMYCIN	aminoglycoside O-phosphotransferase APH(6)-Id
CP058305.1	5089	6288	+	tet(A)	0/0	100	99.92	ncbi	NG_048154.1	TETRACYCLINE	tetracycline efflux MFS transporter Tet(A)
CP058305.1	107205	108064	+	blaTEM-150	2021-01-01	99.88	99.77	ncbi	NG_050194.1	BETA-LACTAM	class A beta-lactamase TEM-150
CP058305.1	108226	109040	+	sul2	2021-01-01	99.88	99.75	ncbi	NG_051852.1	SULFONAMIDE	sulfonamide-resistant dihydropteroate synthase Sul2
CP058305.1	109077	109904	+	aph(3'')-Ib	2021-02-02	99.88	99.76	ncbi	NG_056002.2	STREPTOMYCIN	aminoglycoside O-phosphotransferase APH(3'')-Ib
CP058305.1	109904	110740	+	aph(6)-Id	0/0	100	100	ncbi	NG_047464.1	STREPTOMYCIN	aminoglycoside O-phosphotransferase APH(6)-Id
CP058305.1	112049	113246	+	tet(A)	2021-01-02	99.83	99.67	ncbi	NG_048153.1	TETRACYCLINE	tetracycline efflux MFS transporter Tet(A)
CP058305.1	113846	115060	-	floR	0/0	100	100	ncbi	NG_047878.1	CHLORAMPHENICOL;FLORFENICOL	chloramphenicol/florfenicol efflux MFS transporter FloR
CP058305.1	122717	123577	+	aac(3)-IId	0/0	100	100	ncbi	NG_047251.1	GENTAMICIN	aminoglycoside N-acetyltransferase AAC(3)-IId
CP058305.1	130450	130923	+	dfrA17	0/0	100	99.79	ncbi	NG_047710.1	TRIMETHOPRIM	trimethoprim-resistant dihydrofolate reductase DfrA17
CP058305.1	131054	131842	+	aadA5	0/0	100	100	ncbi	NG_047357.1	STREPTOMYCIN	ANT(3'')-Ia family aminoglycoside nucleotidyltransferase AadA5
CP058305.1	132389	133228	+	sul1	0/0	100	100	ncbi	NG_048082.1	SULFONAMIDE	sulfonamide-resistant dihydropteroate synthase Sul1
CP058305.1	138523	139444	-	mph(A)	2021-01-01	100	99.67	ncbi	NG_047986.1	MACROLIDE	Mph(A) family macrolide 2'-phosphotransferase
CP058576.1	48743	49216	-	dfrA17	0/0	100	99.79	ncbi	NG_047710.1	TRIMETHOPRIM	trimethoprim-resistant dihydrofolate reductase DfrA17
CP058576.1	52070	52486	-	fosA4	0/0	100	100	ncbi	NG_050408.1	FOSFOMYCIN	fosfomycin resistance glutathione transferase FosA4
CP058576.1	53980	54624	-	qnrB4	0/0	100	100	ncbi	NG_050502.1	QUINOLONE	quinolone resistance pentapeptide repeat protein QnrB4
CP058576.1	58747	59885	-	blaDHA-6	2021-01-01	99.91	99.91	ncbi	NG_049074.1	CEPHALOSPORIN	class C beta-lactamase DHA-6
CP058576.1	61462	62301	+	sul1	0/0	100	100	ncbi	NG_048082.1	SULFONAMIDE	sulfonamide-resistant dihydropteroate synthase Sul1
CP058576.1	67596	68517	-	mph(A)	2021-01-01	100	99.67	ncbi	NG_047986.1	MACROLIDE	Mph(A) family macrolide 2'-phosphotransferase
CP058590.1	63741	64214	-	dfrA17	0/0	100	99.79	ncbi	NG_047710.1	TRIMETHOPRIM	trimethoprim-resistant dihydrofolate reductase DfrA17
CP058590.1	66226	66870	-	qnrB4	0/0	100	100	ncbi	NG_050502.1	QUINOLONE	quinolone resistance pentapeptide repeat protein QnrB4
CP058590.1	70994	72133	-	blaDHA-1	0/0	100	100	ncbi	NG_049055.1	CEPHALOSPORIN	class C beta-lactamase DHA-1
CP058590.1	73710	74549	+	sul1	0/0	100	100	ncbi	NG_048082.1	SULFONAMIDE	sulfonamide-resistant dihydropteroate synthase Sul1
CP058590.1	79844	80765	-	mph(A)	2021-01-01	100	99.67	ncbi	NG_047986.1	MACROLIDE	Mph(A) family macrolide 2'-phosphotransferase
CP058663.1	18814	20019	-	tet(B)	0/0	100	100	ncbi	NG_048163.1	TETRACYCLINE	tetracycline efflux MFS transporter Tet(B)
CP058663.1	25639	26560	-	mph(A)	2021-01-01	100	99.67	ncbi	NG_047986.1	MACROLIDE	Mph(A) family macrolide 2'-phosphotransferase
CP058663.1	28127	28966	-	sul1	0/0	100	100	ncbi	NG_048082.1	SULFONAMIDE	sulfonamide-resistant dihydropteroate synthase Sul1
CP058663.1	29513	30301	-	aadA5	0/0	100	100	ncbi	NG_047357.1	STREPTOMYCIN	ANT(3'')-Ia family aminoglycoside nucleotidyltransferase AadA5
CP058663.1	30432	30905	-	dfrA17	0/0	100	99.79	ncbi	NG_047710.1	TRIMETHOPRIM	trimethoprim-resistant dihydrofolate reductase DfrA17
CP058663.1	34588	35463	+	blaCTX-M-15	0/0	100	100	ncbi	NG_048935.1	CEPHALOSPORIN	class A extended-spectrum beta-lactamase CTX-M-15
CP058663.1	40617	41477	-	aac(3)-IIe	0/0	100	99.77	ncbi	NG_047244.1	GENTAMICIN	aminoglycoside N-acetyltransferase AAC(3)-IIe
CP058663.1	42920	43750	-	blaOXA-1	0/0	100	100	ncbi	NG_049392.1	CEPHALOSPORIN	oxacillin-hydrolyzing class D beta-lactamase OXA-1
CP058663.1	43881	44435	-	aac(6')-Ib-D181Y	0/0	100	99.82	ncbi	NG_067946.1	AMIKACIN;KANAMYCIN;TOBRAMYCIN	AAC(6')-Ib family aminoglycoside 6'-N-acetyltransferase
CP059056.1	529246	530001	-	rmtB1	0/0	100	100	ncbi	NG_048058.1	AMINOGLYCOSIDE	16S rRNA (guanine(1405)-N(7))-methyltransferase RmtB1
CP059056.1	530171	531031	-	blaTEM-1	0/0	100	100	ncbi	NG_050145.1	BETA-LACTAM	class A broad-spectrum beta-lactamase TEM-1
CP059056.1	535064	535939	-	blaCTX-M-15	0/0	100	100	ncbi	NG_048935.1	CEPHALOSPORIN	class A extended-spectrum beta-lactamase CTX-M-15
CP059056.1	1416975	1417628	-	catA4	2021-02-02	99.85	98.17	ncbi	NG_047569.1	CHLORAMPHENICOL	type A-4 chloramphenicol O-acetyltransferase
CP059056.1	3437388	3438584	+	tet(J)	0/0	100	99.08	ncbi	NG_048199.1	TETRACYCLINE	tetracycline efflux MFS transporter Tet(J)
CP059056.1	4069946	4070605	+	catA1	0/0	100	99.85	ncbi	NG_047582.1	CHLORAMPHENICOL	type A-1 chloramphenicol O-acetyltransferase
CP059056.1	4075273	4076133	-	blaTEM-1	0/0	100	100	ncbi	NG_050145.1	BETA-LACTAM	class A broad-spectrum beta-lactamase TEM-1
CP059056.1	4077612	4078427	-	aph(3')-Ia	0/0	100	100	ncbi	NG_047430.1	KANAMYCIN	aminoglycoside O-phosphotransferase APH(3')-Ia
CP059056.1	4081197	4082012	+	sul2	0/0	100	99.88	ncbi	NG_048118.1	SULFONAMIDE	sulfonamide-resistant dihydropteroate synthase Sul2
CP059056.1	4082049	4082876	+	aph(3'')-Ib	0/0	100	100	ncbi	NG_056002.2	STREPTOMYCIN	aminoglycoside O-phosphotransferase APH(3'')-Ib
[truncated: 1,135 more rows]

## Sheet: S2. Prevalence_AMR_genes
Resistance	Gene	Amount of positive strains
Amikacin;kanamycin	aph(3')-VI	1
Amikacin;kanamycin;quinolone;tobramycin	aac(6')-Ib-cr5	1
Amikacin;kanamycin;tobramycin	aac(6')-Ib-AKT	4
Amikacin;kanamycin;tobramycin	aac(6')-Ib-D181Y	85
Aminoglycoside	npmA	1
Aminoglycoside	rmtB1	13
Aminoglycoside	rmtE1	1
Beta-lactam	blaCARB-2	2
Beta-lactam	blaEC	4
Beta-lactam	blaOXA-725	1
Beta-lactam	blaOXY-1-1	3
Beta-lactam	blaSED	1
Beta-lactam	blaTEM-135	7
Beta-lactam	blaTEM-150	5
Beta-lactam	blaTEM-1	160
Bleomycin	ble-MBL	20
Bleomycin	bleO	10
Carbapenem	blaIMP-6	8
Carbapenem	blaKPC-2	2
Carbapenem	blaKPC-3	1
Carbapenem	blaKPC-6	1
Carbapenem	blaNDM-13	1
Carbapenem	blaNDM-1	4
Carbapenem	blaNDM-5	15
Carbapenem	blaNDM-9	1
Carbapenem	blaOXA-181	1
Carbapenem	blaOXA-48	2
Carbapenem	cphA3	1
Cephalosporin	blaCMY-161	1
Cephalosporin	blaCMY-16	1
Cephalosporin	blaCMY-2	1
Cephalosporin	blaCTX-M-14	18
Cephalosporin	blaCTX-M-15	83
Cephalosporin	blaCTX-M-1	10
Cephalosporin	blaCTX-M-24	3
Cephalosporin	blaCTX-M-27	33
Cephalosporin	blaCTX-M-2	1
Cephalosporin	blaCTX-M-3	2
Cephalosporin	blaCTX-M-55	5
Cephalosporin	blaCTX-M-65	11
Cephalosporin	blaDHA-13	1
Cephalosporin	blaDHA-1	10
Cephalosporin	blaDHA-6	1
Cephalosporin	blaEC-13	1
Cephalosporin	blaEC-18	6
Cephalosporin	blaEC-5	1
Cephalosporin	blaEC-8	8
Cephalosporin	blaFOX-16	1
Cephalosporin	blaOXA-10	1
Cephalosporin	blaOXA-1	84
Cephalosporin	blaPER-1	1
Cephalosporin	blaVEB-2	1
Chloramphenicol	catA1	39
Chloramphenicol	catA2	1
Chloramphenicol	catA4	5
Chloramphenicol	catB3	19
Chloramphenicol	cmlA1	8
Chloramphenicol	cmlA5	2
Chloramphenicol	cmlA6	1
Chloramphenicol;florfenicol	floR	26
Colistin	mcr-5.1	1
Fosfomycin	fosA3	16
Fosfomycin	fosA4	1
Fosfomycin	fosA_gen	3
Gentamicin	aac(3)-IId	80
Gentamicin	aac(3)-IIe	34
Gentamicin	aac(3)-IVa	14
Gentamicin	aac(6')-Ib-G	8
Gentamicin	armA	9
Gentamicin;kanamycin;tobramycin	ant(2'')-Ia	4
Hygromycin	aph(4)-Ia	14
Kanamycin	aph(3')-Ia	32
Kanamycin	aph(3')-IIa	4
Macrolide	erm(B)	37
Macrolide	mph(A)	274
Macrolide	mph(E)	3
Macrolide	msr(E)	3
Phenicol;quinolone	oqxA10	3
Phenicol;quinolone	oqxA2	1
Phenicol;quinolone	oqxA	13
Phenicol;quinolone	oqxB9	3
Phenicol;quinolone	oqxB	14
Quinolone	qepA1	8
Quinolone	qnrB4	11
Quinolone	qnrS1	6
Quinolone	qnrVC4	1
Rifamycin	arr-2	1
Rifamycin	arr-3	18
Streptomycin	aadA1	14
Streptomycin	aadA25	1
Streptomycin	aadA2	28
Streptomycin	aadA5	323
Streptomycin	aph(3'')-Ib	146
Streptomycin	aph(6)-Id	148
Streptothricin	sat2_gen	6
Sulfonamide	sul1	371
Sulfonamide	sul2	153
Sulfonamide	sul3	3
Tetracycline	tet(A)	135
Tetracycline	tet(B)	79
Tetracycline	tet(D)	1
Tetracycline	tet(E)	1
Tetracycline	tet(J)	5
Tetracycline	tet(X)	1
Trimethoprim	dfrA12	15
Trimethoprim	dfrA17	339
Trimethoprim	dfrA1	6
Trimethoprim	dfrA34	1​
